# Supplementary material for: Advancing the taxonomy of Sclerotinia (Helotiales, Sclerotiniaceae): a review and recommendations for an important plant-pathogenic genus
Source: IMA Fungus. 2026 Jan 22;17:e175737. doi: 10.3897/imafungus.17.175737 (PMC12856484; doi:10.3897/imafungus.17.175737)
Supplement: XML Treatment for Sclerotinia sclerotiorum [file imafungus.17.175737-treatment1.xml]

<!DOCTYPE tp:taxon-treatment
  PUBLIC "-//TaxonX//DTD Taxonomic Treatment Publishing DTD v0 20100105//EN" "tax-treatment-NSO.dtd">
<tp:taxon-treatment xmlns:tp="http://www.plazi.org/taxpub"><tp:treatment-meta><kwd-group><label>Taxon classification</label><kwd>
                <named-content content-type="kingdom">Fungi</named-content>
              </kwd><kwd>
                <named-content content-type="order">Helotiales</named-content>
              </kwd><kwd>
                <named-content content-type="family">Discomycetes</named-content>
              </kwd></kwd-group><mixed-citation publication-type="journal"><person-group><name><surname>Thomas</surname><given-names>Chanel</given-names></name><name><surname>Wilken</surname><given-names>P. Markus</given-names></name><name><surname>Coetzee</surname><given-names>Martin P. A.</given-names></name><name><surname>Visagie</surname><given-names>Cobus M.</given-names></name></person-group><article-title>Advancing the taxonomy of <italic><tp:taxon-name><tp:taxon-name-part taxon-name-part-type="genus" reg="Sclerotinia">Sclerotinia</tp:taxon-name-part></tp:taxon-name></italic> (<tp:taxon-name><tp:taxon-name-part taxon-name-part-type="order" reg="Helotiales">Helotiales</tp:taxon-name-part></tp:taxon-name>, <tp:taxon-name><tp:taxon-name-part taxon-name-part-type="family" reg="Sclerotiniaceae">Sclerotiniaceae</tp:taxon-name-part></tp:taxon-name>): a review and recommendations for an important plant-pathogenic genus</article-title><source>IMA Fungus</source><day>22</day><month>01</month><year>2026</year><volume>17</volume><pub-id pub-id-type="doi">10.3897/imafungus.17.175737</pub-id></mixed-citation></tp:treatment-meta><tp:nomenclature><tp:taxon-name><object-id xmlns:xlink="http://www.w3.org/1999/xlink" content-type="arpha" xlink:type="simple">4BF9C4DF-9A03-5118-A71D-29A844F2FE44</object-id><tp:taxon-name-part taxon-name-part-type="genus" reg="Sclerotinia">Sclerotinia</tp:taxon-name-part> <tp:taxon-name-part taxon-name-part-type="species" reg="sclerotiorum">sclerotiorum</tp:taxon-name-part></tp:taxon-name><tp:taxon-authority>(Lib.) de Bary, Vergleichende Morphologie und Biologie der Pilze Mycetozoen und Bacterien: 56 (1884) [MB#212553]. Typus: Libert, ad
                    	Sclerotium tectum, Aestate, Crypt. Ard. 326 [BR: LIBERT, CRYPT. ARD. 326, lectotype of
                    	S. sclerotiorum].</tp:taxon-authority><tp:nomenclature-citation-list><tp:nomenclature-citation><tp:taxon-name><tp:taxon-name-part taxon-name-part-type="genus" reg="Peziza"/> <tp:taxon-name-part taxon-name-part-type="species" reg="sclerotiorum"/></tp:taxon-name><comment> ≡ <tp:taxon-name><tp:taxon-name-part taxon-name-part-type="genus" reg="Peziza">Peziza</tp:taxon-name-part> <tp:taxon-name-part taxon-name-part-type="species" reg="sclerotiorum">sclerotiorum</tp:taxon-name-part></tp:taxon-name> Lib., <tp:taxon-name><tp:taxon-name-part taxon-name-part-type="kingdom" reg="Plantae">Plantae</tp:taxon-name-part></tp:taxon-name> Cryptogamae, quas in Arduenna collegit Fasc. 4: no. 326 (1837) [MB#168084].</comment></tp:nomenclature-citation><tp:nomenclature-citation><tp:taxon-name><tp:taxon-name-part taxon-name-part-type="genus" reg="Helotium"/> <tp:taxon-name-part taxon-name-part-type="species" reg="sclerotiorum"/></tp:taxon-name><comment> ≡ <tp:taxon-name><tp:taxon-name-part taxon-name-part-type="genus" reg="Helotium">Helotium</tp:taxon-name-part> <tp:taxon-name-part taxon-name-part-type="species" reg="sclerotiorum">sclerotiorum</tp:taxon-name-part></tp:taxon-name> (Lib.) Fuckel, Fungi Rhenani Exsiccati, Supplementi Fasc. 4: no. 1861 (1866) [MB#565328].</comment></tp:nomenclature-citation><tp:nomenclature-citation><tp:taxon-name><tp:taxon-name-part taxon-name-part-type="genus" reg="Peziza"/> <tp:taxon-name-part taxon-name-part-type="species" reg="coemansii"/></tp:taxon-name><comment> = <tp:taxon-name><tp:taxon-name-part taxon-name-part-type="genus" reg="Peziza">Peziza</tp:taxon-name-part> <tp:taxon-name-part taxon-name-part-type="species" reg="coemansii">coemansii</tp:taxon-name-part></tp:taxon-name> J.J. Kickx, Flore Cryptogamique des Flandres 1: 485 (1867) [MB#207760].</comment></tp:nomenclature-citation><tp:nomenclature-citation><tp:taxon-name><tp:taxon-name-part taxon-name-part-type="genus" reg="Peziza"/> <tp:taxon-name-part taxon-name-part-type="species" reg="kauffmanniana"/></tp:taxon-name><comment> = <tp:taxon-name><tp:taxon-name-part taxon-name-part-type="genus" reg="Peziza">Peziza</tp:taxon-name-part> <tp:taxon-name-part taxon-name-part-type="species" reg="kauffmanniana">kauffmanniana</tp:taxon-name-part></tp:taxon-name> Tikhom. (1868) [MB#118315].</comment></tp:nomenclature-citation><tp:nomenclature-citation><tp:taxon-name><tp:taxon-name-part taxon-name-part-type="genus" reg="Sclerotinia"/> <tp:taxon-name-part taxon-name-part-type="species" reg="libertiana"/></tp:taxon-name><comment> ≡ <tp:taxon-name><tp:taxon-name-part taxon-name-part-type="genus" reg="Sclerotinia">Sclerotinia</tp:taxon-name-part> <tp:taxon-name-part taxon-name-part-type="species" reg="libertiana">libertiana</tp:taxon-name-part></tp:taxon-name> Fuckel, Jahrbücher des Nassauischen Vereins für Naturkunde 23–24: 331 (1870) [MB#191471].</comment></tp:nomenclature-citation><tp:nomenclature-citation><tp:taxon-name><tp:taxon-name-part taxon-name-part-type="genus" reg="Phialea"/> <tp:taxon-name-part taxon-name-part-type="species" reg="sclerotiorum"/></tp:taxon-name><comment> ≡ <tp:taxon-name><tp:taxon-name-part taxon-name-part-type="genus" reg="Phialea">Phialea</tp:taxon-name-part> <tp:taxon-name-part taxon-name-part-type="species" reg="sclerotiorum">sclerotiorum</tp:taxon-name-part></tp:taxon-name> (Lib.) Gillet, Champignons de France. Les Discomycètes 4: 98 (1881) [MB#177868].</comment></tp:nomenclature-citation><tp:nomenclature-citation><tp:taxon-name><tp:taxon-name-part taxon-name-part-type="genus" reg="Sclerotinia"/> <tp:taxon-name-part taxon-name-part-type="species" reg="postuma"/></tp:taxon-name><comment> = <tp:taxon-name><tp:taxon-name-part taxon-name-part-type="genus" reg="Sclerotinia">Sclerotinia</tp:taxon-name-part> <tp:taxon-name-part taxon-name-part-type="species" reg="postuma">postuma</tp:taxon-name-part></tp:taxon-name> Berk. &amp; Wilson. Gardeners’ Chronicle 20:333 (1883) [MB#N/A].</comment></tp:nomenclature-citation><tp:nomenclature-citation><tp:taxon-name><tp:taxon-name-part taxon-name-part-type="genus" reg="Hymenoscyphus"/> <tp:taxon-name-part taxon-name-part-type="species" reg="sclerotiorum"/></tp:taxon-name><comment> ≡ <tp:taxon-name><tp:taxon-name-part taxon-name-part-type="genus" reg="Hymenoscyphus">Hymenoscyphus</tp:taxon-name-part> <tp:taxon-name-part taxon-name-part-type="species" reg="sclerotiorum">sclerotiorum</tp:taxon-name-part></tp:taxon-name> (Lib.) W. Phillips, A manual of the British <tp:taxon-name><tp:taxon-name-part taxon-name-part-type="family" reg="Discomycetes">Discomycetes</tp:taxon-name-part></tp:taxon-name>: 115 (1887) [MB#461963].</comment></tp:nomenclature-citation><tp:nomenclature-citation><tp:taxon-name><tp:taxon-name-part taxon-name-part-type="genus" reg="Sclerotinia"/> <tp:taxon-name-part taxon-name-part-type="species" reg="ficariae"/></tp:taxon-name><comment> = <tp:taxon-name><tp:taxon-name-part taxon-name-part-type="genus" reg="Sclerotinia">Sclerotinia</tp:taxon-name-part> <tp:taxon-name-part taxon-name-part-type="species" reg="ficariae">ficariae</tp:taxon-name-part></tp:taxon-name> Rehm, Rabenhorst’s Kryptogamen-Flora, Pilze - Ascomyceten 1(3): 815 (1893) [MB#215234].</comment></tp:nomenclature-citation><tp:nomenclature-citation><tp:taxon-name><tp:taxon-name-part taxon-name-part-type="genus" reg="Sclerotinia"/> <tp:taxon-name-part taxon-name-part-type="species" reg="henningsiana"/></tp:taxon-name><comment> = <tp:taxon-name><tp:taxon-name-part taxon-name-part-type="genus" reg="Sclerotinia">Sclerotinia</tp:taxon-name-part> <tp:taxon-name-part taxon-name-part-type="species" reg="henningsiana">henningsiana</tp:taxon-name-part></tp:taxon-name> Kirschst., Verh. Bot. Ver. Prov. Brandenb.: XXVII (1898) [MB#213131].</comment></tp:nomenclature-citation><tp:nomenclature-citation><tp:taxon-name><tp:taxon-name-part taxon-name-part-type="genus" reg="Sclerotinia"/> <tp:taxon-name-part taxon-name-part-type="species" reg="opuntiarum"/></tp:taxon-name><comment> = <tp:taxon-name><tp:taxon-name-part taxon-name-part-type="genus" reg="Sclerotinia">Sclerotinia</tp:taxon-name-part> <tp:taxon-name-part taxon-name-part-type="species" reg="opuntiarum">opuntiarum</tp:taxon-name-part></tp:taxon-name> Speg., Anales de la Sociedad Científica Argentina 50: 37 (1900) [MB#188934].</comment></tp:nomenclature-citation><tp:nomenclature-citation><tp:taxon-name><tp:taxon-name-part taxon-name-part-type="genus" reg="Sclerotinia"/> <tp:taxon-name-part taxon-name-part-type="species" reg="sclerotiorum"/></tp:taxon-name><comment> ≡ <tp:taxon-name><tp:taxon-name-part taxon-name-part-type="genus" reg="Sclerotinia">Sclerotinia</tp:taxon-name-part> <tp:taxon-name-part taxon-name-part-type="species" reg="sclerotiorum">sclerotiorum</tp:taxon-name-part></tp:taxon-name> (Lib.) de Bary var. <italic>opuntiarum</italic> (Speg.) Alippi. [MB#350337].</comment></tp:nomenclature-citation><tp:nomenclature-citation><tp:taxon-name><tp:taxon-name-part taxon-name-part-type="genus" reg="Sclerotinia"/> <tp:taxon-name-part taxon-name-part-type="species" reg="moelleriana"/></tp:taxon-name><comment> = <tp:taxon-name><tp:taxon-name-part taxon-name-part-type="genus" reg="Sclerotinia">Sclerotinia</tp:taxon-name-part> <tp:taxon-name-part taxon-name-part-type="species" reg="moelleriana">moelleriana</tp:taxon-name-part></tp:taxon-name> Henn., Hedwigia 41: 27 (1902) [MB#194169].</comment></tp:nomenclature-citation><tp:nomenclature-citation><tp:taxon-name><tp:taxon-name-part taxon-name-part-type="genus" reg="Sclerotinia"/> <tp:taxon-name-part taxon-name-part-type="species" reg="wisconsinensis"/></tp:taxon-name><comment> = <tp:taxon-name><tp:taxon-name-part taxon-name-part-type="genus" reg="Sclerotinia">Sclerotinia</tp:taxon-name-part> <tp:taxon-name-part taxon-name-part-type="species" reg="wisconsinensis">wisconsinensis</tp:taxon-name-part></tp:taxon-name> Rehm, Annales Mycologici 6 (4): 317 (1908) [MB#174190].</comment></tp:nomenclature-citation><tp:nomenclature-citation><tp:taxon-name><tp:taxon-name-part taxon-name-part-type="genus" reg="Sclerotinia"/> <tp:taxon-name-part taxon-name-part-type="species" reg="matthiolae"/></tp:taxon-name><comment> = <tp:taxon-name><tp:taxon-name-part taxon-name-part-type="genus" reg="Sclerotinia">Sclerotinia</tp:taxon-name-part> <tp:taxon-name-part taxon-name-part-type="species" reg="matthiolae">matthiolae</tp:taxon-name-part></tp:taxon-name> Lendn., Bull. Soc. bot. Genève: 7–9, 21 (1917) [MB#270652].</comment></tp:nomenclature-citation><tp:nomenclature-citation><tp:taxon-name><tp:taxon-name-part taxon-name-part-type="genus" reg="Sclerotinia"/> <tp:taxon-name-part taxon-name-part-type="species" reg="sclerotiorum"/></tp:taxon-name><comment> = <tp:taxon-name><tp:taxon-name-part taxon-name-part-type="genus" reg="Sclerotinia">Sclerotinia</tp:taxon-name-part> <tp:taxon-name-part taxon-name-part-type="species" reg="sclerotiorum">sclerotiorum</tp:taxon-name-part></tp:taxon-name> f. <italic>orobanches</italic> Naras. &amp; Thirum., Phytopath. Z.: 426 (1954) [MB#347601].</comment></tp:nomenclature-citation><tp:nomenclature-citation><tp:taxon-name><tp:taxon-name-part taxon-name-part-type="genus" reg="Whetzelinia"/> <tp:taxon-name-part taxon-name-part-type="species" reg="sclerotiorum"/></tp:taxon-name><comment> ≡ <tp:taxon-name><tp:taxon-name-part taxon-name-part-type="genus" reg="Whetzelinia">Whetzelinia</tp:taxon-name-part> <tp:taxon-name-part taxon-name-part-type="species" reg="sclerotiorum">sclerotiorum</tp:taxon-name-part></tp:taxon-name> (Lib.) Korf &amp; Dumont, Mycologia 64: 250 (1972) [MB#325563].</comment></tp:nomenclature-citation><tp:nomenclature-citation><tp:taxon-name><tp:taxon-name-part taxon-name-part-type="genus" reg="Sclerotinia"/> <tp:taxon-name-part taxon-name-part-type="species" reg="riograndensis"/></tp:taxon-name><comment> = <tp:taxon-name><tp:taxon-name-part taxon-name-part-type="genus" reg="Sclerotinia">Sclerotinia</tp:taxon-name-part> <tp:taxon-name-part taxon-name-part-type="species" reg="riograndensis">riograndensis</tp:taxon-name-part></tp:taxon-name> Rick (1931) [MB#254403].</comment></tp:nomenclature-citation><tp:nomenclature-citation><tp:taxon-name><tp:taxon-name-part taxon-name-part-type="genus" reg="Sclerotinia"/> <tp:taxon-name-part taxon-name-part-type="species" reg="galeopsidis"/></tp:taxon-name><comment> = <tp:taxon-name><tp:taxon-name-part taxon-name-part-type="genus" reg="Sclerotinia">Sclerotinia</tp:taxon-name-part> <tp:taxon-name-part taxon-name-part-type="species" reg="galeopsidis">galeopsidis</tp:taxon-name-part></tp:taxon-name> Velen., Monographia Discomycetum Bohemiae: 227 (1934) [MB#265752].</comment></tp:nomenclature-citation><tp:nomenclature-citation><tp:taxon-name><tp:taxon-name-part taxon-name-part-type="genus" reg="Sclerotinia"/> <tp:taxon-name-part taxon-name-part-type="species" reg="caudata"/></tp:taxon-name><comment> = <tp:taxon-name><tp:taxon-name-part taxon-name-part-type="genus" reg="Sclerotinia">Sclerotinia</tp:taxon-name-part> <tp:taxon-name-part taxon-name-part-type="species" reg="caudata">caudata</tp:taxon-name-part></tp:taxon-name> Velen., Novitates mycologicae novissimae: 129 (1947) [MB#290797].</comment></tp:nomenclature-citation><tp:nomenclature-citation><tp:taxon-name><tp:taxon-name-part taxon-name-part-type="genus" reg="Sclerotinia"/> <tp:taxon-name-part taxon-name-part-type="species" reg="xanthorrhoeae"/></tp:taxon-name><comment> = <tp:taxon-name><tp:taxon-name-part taxon-name-part-type="genus" reg="Sclerotinia">Sclerotinia</tp:taxon-name-part> <tp:taxon-name-part taxon-name-part-type="species" reg="xanthorrhoeae">xanthorrhoeae</tp:taxon-name-part></tp:taxon-name> G.W. Beaton &amp; Weste, Transactions of the British Mycological Society 68 (1): 73 (1977) [MB#323268]</comment></tp:nomenclature-citation><tp:nomenclature-citation><tp:taxon-name><tp:taxon-name-part taxon-name-part-type="genus" reg="Rutstroemia"/> <tp:taxon-name-part taxon-name-part-type="species" reg="homocarpa"/></tp:taxon-name><comment> = <tp:taxon-name><tp:taxon-name-part taxon-name-part-type="genus" reg="Rutstroemia">Rutstroemia</tp:taxon-name-part> <tp:taxon-name-part taxon-name-part-type="species" reg="homocarpa">homocarpa</tp:taxon-name-part></tp:taxon-name> P. Karst. Bidrag Till Kannedom Om Finlands Natur Och Folk 19: 107 (1871) [MB#161056]</comment></tp:nomenclature-citation></tp:nomenclature-citation-list></tp:nomenclature></tp:taxon-treatment>
