# Supplementary material for: Advancing the taxonomy of Sclerotinia (Helotiales, Sclerotiniaceae): a review and recommendations for an important plant-pathogenic genus
Source: IMA Fungus. 2026 Jan 22;17:e175737. doi: 10.3897/imafungus.17.175737 (PMC12856484; doi:10.3897/imafungus.17.175737)
Supplement: XML Treatment for Sclerotinia trifoliorum [file imafungus.17.175737-treatment3.xml]

<!DOCTYPE tp:taxon-treatment
  PUBLIC "-//TaxonX//DTD Taxonomic Treatment Publishing DTD v0 20100105//EN" "tax-treatment-NSO.dtd">
<tp:taxon-treatment xmlns:tp="http://www.plazi.org/taxpub"><tp:treatment-meta><kwd-group><label>Taxon classification</label><kwd>
                <named-content content-type="kingdom">Fungi</named-content>
              </kwd><kwd>
                <named-content content-type="order">Helotiales</named-content>
              </kwd><kwd>
                <named-content content-type="family">Sclerotiniaceae</named-content>
              </kwd></kwd-group><mixed-citation publication-type="journal"><person-group><name><surname>Thomas</surname><given-names>Chanel</given-names></name><name><surname>Wilken</surname><given-names>P. Markus</given-names></name><name><surname>Coetzee</surname><given-names>Martin P. A.</given-names></name><name><surname>Visagie</surname><given-names>Cobus M.</given-names></name></person-group><article-title>Advancing the taxonomy of <italic><tp:taxon-name><tp:taxon-name-part taxon-name-part-type="genus" reg="Sclerotinia">Sclerotinia</tp:taxon-name-part></tp:taxon-name></italic> (<tp:taxon-name><tp:taxon-name-part taxon-name-part-type="order" reg="Helotiales">Helotiales</tp:taxon-name-part></tp:taxon-name>, <tp:taxon-name><tp:taxon-name-part taxon-name-part-type="family" reg="Sclerotiniaceae">Sclerotiniaceae</tp:taxon-name-part></tp:taxon-name>): a review and recommendations for an important plant-pathogenic genus</article-title><source>IMA Fungus</source><day>22</day><month>01</month><year>2026</year><volume>17</volume><pub-id pub-id-type="doi">10.3897/imafungus.17.175737</pub-id></mixed-citation></tp:treatment-meta><tp:nomenclature><tp:taxon-name><object-id xmlns:xlink="http://www.w3.org/1999/xlink" content-type="arpha" xlink:type="simple">C1C713E8-7B68-5A04-AF2D-79C332129B15</object-id><tp:taxon-name-part taxon-name-part-type="genus" reg="Sclerotinia">Sclerotinia</tp:taxon-name-part> <tp:taxon-name-part taxon-name-part-type="species" reg="trifoliorum">trifoliorum</tp:taxon-name-part></tp:taxon-name><tp:taxon-authority>Erikss., Kungliga Landtbraksakoemiens handlingar och tidskrift: 28 (1880) [MB#207563]. Typus: Jakob Eriksson, IX.1878 [s-Svensk Svamp Herb. 1a, neotype of
                    	Sclerotinia trifoliorum].</tp:taxon-authority><tp:nomenclature-citation-list><tp:nomenclature-citation><tp:taxon-name>
                  <tp:taxon-name-part taxon-name-part-type="genus" reg="Peziza"/>
                </tp:taxon-name><comment><italic>= <tp:taxon-name><tp:taxon-name-part taxon-name-part-type="genus" reg="Peziza">Peziza</tp:taxon-name-part></tp:taxon-name> ciborioides</italic> Hoffm. Fungi Europaei Exsiccati: 619 (1864) [MB#N/A].</comment></tp:nomenclature-citation><tp:nomenclature-citation><tp:taxon-name>
                  <tp:taxon-name-part taxon-name-part-type="genus" reg="Sclerotinia"/>
                </tp:taxon-name><comment><italic>= <tp:taxon-name><tp:taxon-name-part taxon-name-part-type="genus" reg="Sclerotinia">Sclerotinia</tp:taxon-name-part></tp:taxon-name> bryophila</italic> Kirschst. Annales Mycologici 36: 381 (1938) [MB#259056].</comment></tp:nomenclature-citation></tp:nomenclature-citation-list></tp:nomenclature></tp:taxon-treatment>
