# Supplementary material for: Advancing the taxonomy of Sclerotinia (Helotiales, Sclerotiniaceae): a review and recommendations for an important plant-pathogenic genus
Source: IMA Fungus. 2026 Jan 22;17:e175737. doi: 10.3897/imafungus.17.175737 (PMC12856484; doi:10.3897/imafungus.17.175737)
Supplement: XML Treatment for Sclerotinia asari [file imafungus.17.175737-treatment5.xml]

<!DOCTYPE tp:taxon-treatment
  PUBLIC "-//TaxonX//DTD Taxonomic Treatment Publishing DTD v0 20100105//EN" "tax-treatment-NSO.dtd">
<tp:taxon-treatment xmlns:tp="http://www.plazi.org/taxpub"><tp:treatment-meta><kwd-group><label>Taxon classification</label><kwd>
                <named-content content-type="kingdom">Fungi</named-content>
              </kwd><kwd>
                <named-content content-type="order">Helotiales</named-content>
              </kwd><kwd>
                <named-content content-type="family">Sclerotiniaceae</named-content>
              </kwd></kwd-group><mixed-citation publication-type="journal"><person-group><name><surname>Thomas</surname><given-names>Chanel</given-names></name><name><surname>Wilken</surname><given-names>P. Markus</given-names></name><name><surname>Coetzee</surname><given-names>Martin P. A.</given-names></name><name><surname>Visagie</surname><given-names>Cobus M.</given-names></name></person-group><article-title>Advancing the taxonomy of <italic><tp:taxon-name><tp:taxon-name-part taxon-name-part-type="genus" reg="Sclerotinia">Sclerotinia</tp:taxon-name-part></tp:taxon-name></italic> (<tp:taxon-name><tp:taxon-name-part taxon-name-part-type="order" reg="Helotiales">Helotiales</tp:taxon-name-part></tp:taxon-name>, <tp:taxon-name><tp:taxon-name-part taxon-name-part-type="family" reg="Sclerotiniaceae">Sclerotiniaceae</tp:taxon-name-part></tp:taxon-name>): a review and recommendations for an important plant-pathogenic genus</article-title><source>IMA Fungus</source><day>22</day><month>01</month><year>2026</year><volume>17</volume><pub-id pub-id-type="doi">10.3897/imafungus.17.175737</pub-id></mixed-citation></tp:treatment-meta><tp:nomenclature><tp:taxon-name><object-id xmlns:xlink="http://www.w3.org/1999/xlink" content-type="arpha" xlink:type="simple">C43324F5-23E8-55D8-88FF-4CACF75624B3</object-id><tp:taxon-name-part taxon-name-part-type="genus" reg="Sclerotinia">Sclerotinia</tp:taxon-name-part> <tp:taxon-name-part taxon-name-part-type="species" reg="asari">asari</tp:taxon-name-part></tp:taxon-name><tp:taxon-authority>Y. Wu &amp; C.R. Wang, Acta Phytotax Sin: 10 (1983) [MB#108507].</tp:taxon-authority></tp:nomenclature><tp:treatment-sec sec-type="Type"><title>Type.</title><p>CHINA • Liaoning: Shenyang, on <italic><tp:taxon-name><tp:taxon-name-part taxon-name-part-type="genus" reg="Asarum">Asarum</tp:taxon-name-part> <tp:taxon-name-part taxon-name-part-type="species" reg="heterotropoides">heterotropoides</tp:taxon-name-part></tp:taxon-name></italic> var. <italic>mandshuricum</italic>, Y.Wu &amp; C.R.Wang (holotype: S<sub>1</sub>(1), Shenyang Agricultural College Mycological Herbarium).</p></tp:treatment-sec><tp:treatment-sec sec-type="Discussion"><title>Discussion.</title><p><italic><tp:taxon-name><tp:taxon-name-part taxon-name-part-type="genus" reg="Sclerotinia">Sclerotinia</tp:taxon-name-part> <tp:taxon-name-part taxon-name-part-type="species" reg="asari">asari</tp:taxon-name-part></tp:taxon-name></italic> has a dual history. <xref ref-type="bibr" rid="B34">Kohn (1979)</xref> noted that the epithet “asari” was used by Whetzel for isolates he collected “near <italic><tp:taxon-name><tp:taxon-name-part taxon-name-part-type="genus" reg="Asarum">Asarum</tp:taxon-name-part></tp:taxon-name></italic>.” However, this name was never published, and these isolates were later considered to belong to <italic><tp:taxon-name><tp:taxon-name-part taxon-name-part-type="genus" reg="Dumontinia">Dumontinia</tp:taxon-name-part> <tp:taxon-name-part taxon-name-part-type="species" reg="tuberosa">tuberosa</tp:taxon-name-part></tp:taxon-name></italic><xref ref-type="bibr" rid="B34">Kohn (1979)</xref>. <italic><tp:taxon-name><tp:taxon-name-part taxon-name-part-type="genus" reg="Sclerotinia">Sclerotinia</tp:taxon-name-part> <tp:taxon-name-part taxon-name-part-type="species" reg="asari">asari</tp:taxon-name-part></tp:taxon-name></italic> was later formally described on <italic><tp:taxon-name><tp:taxon-name-part taxon-name-part-type="genus" reg="Asarum">Asarum</tp:taxon-name-part> <tp:taxon-name-part taxon-name-part-type="species" reg="heterotropoides">heterotropoides</tp:taxon-name-part></tp:taxon-name></italic> (Wang &amp; Wu, 1983). No DNA sequence data are available for this species, but <xref ref-type="bibr" rid="B33">Kohn et al. (1988)</xref> conducted an RFLP comparison and concluded that <italic><tp:taxon-name><tp:taxon-name-part taxon-name-part-type="genus" reg="Sclerotinia">S.</tp:taxon-name-part> <tp:taxon-name-part taxon-name-part-type="species" reg="asari">asari</tp:taxon-name-part></tp:taxon-name></italic> is distinct from the three core <italic><tp:taxon-name><tp:taxon-name-part taxon-name-part-type="genus" reg="Sclerotinia">Sclerotinia</tp:taxon-name-part></tp:taxon-name></italic> species (<xref ref-type="bibr" rid="B33">Kohn et al. 1988</xref>). However, it remains impossible to determine how this species fits within <italic><tp:taxon-name><tp:taxon-name-part taxon-name-part-type="genus" reg="Sclerotinia">Sclerotinia</tp:taxon-name-part></tp:taxon-name></italic> or the broader family without DNA sequence data.</p></tp:treatment-sec><ref-list><ref id="B34"><mixed-citation xmlns:xlink="http://www.w3.org/1999/xlink" xlink:type="simple">Kohn LM (1979) A monographic revision of the genus <italic><tp:taxon-name><tp:taxon-name-part taxon-name-part-type="genus">Sclerotinia</tp:taxon-name-part></tp:taxon-name></italic>. Mycotaxon 9: 365–444. <ext-link xlink:href="10.5962/p.417182" ext-link-type="doi" xlink:type="simple">https://doi.org/10.5962/p.417182</ext-link></mixed-citation></ref><ref id="B33"><mixed-citation xmlns:xlink="http://www.w3.org/1999/xlink" xlink:type="simple">Kohn L, Petsche D, Bailey S et al. (1988) Restriction fragment length polymorphisms in nuclear and mitochondrial DNA of <italic><tp:taxon-name><tp:taxon-name-part taxon-name-part-type="genus">Sclerotinia</tp:taxon-name-part></tp:taxon-name></italic> species. Phytopathology 78: 1047. <ext-link xlink:href="10.1094/Phyto-78-1047" ext-link-type="doi" xlink:type="simple">https://doi.org/10.1094/Phyto-78-1047</ext-link></mixed-citation></ref></ref-list></tp:taxon-treatment>
