# Supplementary material for: Advancing the taxonomy of Sclerotinia (Helotiales, Sclerotiniaceae): a review and recommendations for an important plant-pathogenic genus
Source: IMA Fungus. 2026 Jan 22;17:e175737. doi: 10.3897/imafungus.17.175737 (PMC12856484; doi:10.3897/imafungus.17.175737)
Supplement: XML Treatment for Sclerotinia atrostipitata [file imafungus.17.175737-treatment6.xml]

<!DOCTYPE tp:taxon-treatment
  PUBLIC "-//TaxonX//DTD Taxonomic Treatment Publishing DTD v0 20100105//EN" "tax-treatment-NSO.dtd">
<tp:taxon-treatment xmlns:tp="http://www.plazi.org/taxpub"><tp:treatment-meta><kwd-group><label>Taxon classification</label><kwd>
                <named-content content-type="kingdom">Fungi</named-content>
              </kwd><kwd>
                <named-content content-type="order">Helotiales</named-content>
              </kwd><kwd>
                <named-content content-type="family">Sclerotiniaceae</named-content>
              </kwd></kwd-group><mixed-citation publication-type="journal"><person-group><name><surname>Thomas</surname><given-names>Chanel</given-names></name><name><surname>Wilken</surname><given-names>P. Markus</given-names></name><name><surname>Coetzee</surname><given-names>Martin P. A.</given-names></name><name><surname>Visagie</surname><given-names>Cobus M.</given-names></name></person-group><article-title>Advancing the taxonomy of <italic><tp:taxon-name><tp:taxon-name-part taxon-name-part-type="genus" reg="Sclerotinia">Sclerotinia</tp:taxon-name-part></tp:taxon-name></italic> (<tp:taxon-name><tp:taxon-name-part taxon-name-part-type="order" reg="Helotiales">Helotiales</tp:taxon-name-part></tp:taxon-name>, <tp:taxon-name><tp:taxon-name-part taxon-name-part-type="family" reg="Sclerotiniaceae">Sclerotiniaceae</tp:taxon-name-part></tp:taxon-name>): a review and recommendations for an important plant-pathogenic genus</article-title><source>IMA Fungus</source><day>22</day><month>01</month><year>2026</year><volume>17</volume><pub-id pub-id-type="doi">10.3897/imafungus.17.175737</pub-id></mixed-citation></tp:treatment-meta><tp:nomenclature><tp:taxon-name><object-id xmlns:xlink="http://www.w3.org/1999/xlink" content-type="arpha" xlink:type="simple">BC004ED8-27D9-5DB6-8AF6-4571C181573A</object-id><tp:taxon-name-part taxon-name-part-type="genus" reg="Sclerotinia">Sclerotinia</tp:taxon-name-part> <tp:taxon-name-part taxon-name-part-type="species" reg="atrostipitata">atrostipitata</tp:taxon-name-part></tp:taxon-name><tp:taxon-authority>Svrček, Czech Mycol 42 (3): 145 (1988) [MB#133749].</tp:taxon-authority></tp:nomenclature><tp:treatment-sec sec-type="Type"><title>Type.</title><p>CZECH REPUBLIC • Central Bohemia: Prague, Žižkov, a single apothecium on <italic><tp:taxon-name><tp:taxon-name-part taxon-name-part-type="genus" reg="Ceratodon">Ceratodon</tp:taxon-name-part></tp:taxon-name></italic>, growing in pot with rooting <italic><tp:taxon-name><tp:taxon-name-part taxon-name-part-type="genus" reg="Evonymus">Evonymus</tp:taxon-name-part></tp:taxon-name></italic>, 25 March 1986, M.Svrčková (holotype: PRM 948329).</p></tp:treatment-sec><tp:treatment-sec sec-type="Discussion"><title>Discussion.</title><p><italic><tp:taxon-name><tp:taxon-name-part taxon-name-part-type="genus" reg="Sclerotinia">Sclerotinia</tp:taxon-name-part> <tp:taxon-name-part taxon-name-part-type="species" reg="atrostipitata">atrostipitata</tp:taxon-name-part></tp:taxon-name></italic> was described among the rhizoids of living stems of the moss <italic><tp:taxon-name><tp:taxon-name-part taxon-name-part-type="genus" reg="Ceratodon">Ceratodon</tp:taxon-name-part> <tp:taxon-name-part taxon-name-part-type="species" reg="purpureus">purpureus</tp:taxon-name-part></tp:taxon-name></italic> (<xref ref-type="bibr" rid="B58">Svrček 1988</xref>). The species was described based on morphology and meets only some of the criteria for inclusion in <italic><tp:taxon-name><tp:taxon-name-part taxon-name-part-type="genus" reg="Sclerotinia">Sclerotinia</tp:taxon-name-part></tp:taxon-name></italic>. It produces definite sclerotia and possesses hyaline ascospores. However, it is unclear whether the ascospores are single-celled. Species of <italic><tp:taxon-name><tp:taxon-name-part taxon-name-part-type="genus" reg="Sclerotinia">Sclerotinia</tp:taxon-name-part></tp:taxon-name></italic> are defined by cells of the outer excipulum of the apothecium being globose and oriented perpendicularly to the apothecial surface. In <italic><tp:taxon-name><tp:taxon-name-part taxon-name-part-type="genus" reg="Sclerotinia">S.</tp:taxon-name-part> <tp:taxon-name-part taxon-name-part-type="species" reg="atrostipitata">atrostipitata</tp:taxon-name-part></tp:taxon-name></italic>, these cells are described as globose or subglobose, and there is no mention of their orientation. Additional work is required to evaluate the taxonomic placement of <italic><tp:taxon-name><tp:taxon-name-part taxon-name-part-type="genus" reg="Sclerotinia">S.</tp:taxon-name-part> <tp:taxon-name-part taxon-name-part-type="species" reg="atrostipitata">atrostipitata</tp:taxon-name-part></tp:taxon-name></italic>.</p></tp:treatment-sec><ref-list><ref id="B58"><mixed-citation xmlns:xlink="http://www.w3.org/1999/xlink" xlink:type="simple">Svrček M (1988) New or less known <italic><tp:taxon-name><tp:taxon-name-part taxon-name-part-type="family">Discomycetes</tp:taxon-name-part></tp:taxon-name></italic>. XVIII. Česká Mykologie 42: 137–148. <ext-link xlink:href="10.33585/cmy.42302" ext-link-type="doi" xlink:type="simple">https://doi.org/10.33585/cmy.42302</ext-link></mixed-citation></ref></ref-list></tp:taxon-treatment>
