# Supplementary material for: Advancing the taxonomy of Sclerotinia (Helotiales, Sclerotiniaceae): a review and recommendations for an important plant-pathogenic genus
Source: IMA Fungus. 2026 Jan 22;17:e175737. doi: 10.3897/imafungus.17.175737 (PMC12856484; doi:10.3897/imafungus.17.175737)
Supplement: XML Treatment for Sclerotinia cirsii-spinosissimi [file imafungus.17.175737-treatment7.xml]

<!DOCTYPE tp:taxon-treatment
  PUBLIC "-//TaxonX//DTD Taxonomic Treatment Publishing DTD v0 20100105//EN" "tax-treatment-NSO.dtd">
<tp:taxon-treatment xmlns:tp="http://www.plazi.org/taxpub"><tp:treatment-meta><kwd-group><label>Taxon classification</label><kwd>
                <named-content content-type="kingdom">Fungi</named-content>
              </kwd><kwd>
                <named-content content-type="order">Helotiales</named-content>
              </kwd><kwd>
                <named-content content-type="family">Sclerotiniaceae</named-content>
              </kwd></kwd-group><mixed-citation publication-type="journal"><person-group><name><surname>Thomas</surname><given-names>Chanel</given-names></name><name><surname>Wilken</surname><given-names>P. Markus</given-names></name><name><surname>Coetzee</surname><given-names>Martin P. A.</given-names></name><name><surname>Visagie</surname><given-names>Cobus M.</given-names></name></person-group><article-title>Advancing the taxonomy of <italic><tp:taxon-name><tp:taxon-name-part taxon-name-part-type="genus" reg="Sclerotinia">Sclerotinia</tp:taxon-name-part></tp:taxon-name></italic> (<tp:taxon-name><tp:taxon-name-part taxon-name-part-type="order" reg="Helotiales">Helotiales</tp:taxon-name-part></tp:taxon-name>, <tp:taxon-name><tp:taxon-name-part taxon-name-part-type="family" reg="Sclerotiniaceae">Sclerotiniaceae</tp:taxon-name-part></tp:taxon-name>): a review and recommendations for an important plant-pathogenic genus</article-title><source>IMA Fungus</source><day>22</day><month>01</month><year>2026</year><volume>17</volume><pub-id pub-id-type="doi">10.3897/imafungus.17.175737</pub-id></mixed-citation></tp:treatment-meta><tp:nomenclature><tp:taxon-name><object-id xmlns:xlink="http://www.w3.org/1999/xlink" content-type="arpha" xlink:type="simple">41DE649C-2F59-5870-93B2-FFEC1B649D4C</object-id><tp:taxon-name-part taxon-name-part-type="genus" reg="Sclerotinia">Sclerotinia</tp:taxon-name-part> <tp:taxon-name-part taxon-name-part-type="species" reg="cirsii-spinosissimi">cirsii-spinosissimi</tp:taxon-name-part></tp:taxon-name><tp:taxon-authority>Senn-Irlet, Ascomycete.org 8 (5): 236 (2016) [MB#516616].</tp:taxon-authority><tp:nomenclature-citation-list><tp:nomenclature-citation><tp:taxon-name><tp:taxon-name-part taxon-name-part-type="genus" reg="Botrytis">Botrytis</tp:taxon-name-part> <tp:taxon-name-part taxon-name-part-type="species" reg="cirsii-spinosissimi">cirsii-spinosissimi</tp:taxon-name-part></tp:taxon-name><comment> (Senn-Irlet) Baral, Index Fungorum 454: 2 (2020) [MB#556845]. Synonym.</comment></tp:nomenclature-citation></tp:nomenclature-citation-list></tp:nomenclature><tp:treatment-sec sec-type="Type"><title>Type.</title><p>SWITZERLAND • Uri: Attinghausen, 31 August 1996, B.Senn-Irlet (holotype: BSI 96/32 (ZT)).</p></tp:treatment-sec><tp:treatment-sec sec-type="Discussion"><title>Discussion.</title><p><italic><tp:taxon-name><tp:taxon-name-part taxon-name-part-type="genus" reg="Sclerotinia">Sclerotinia</tp:taxon-name-part> <tp:taxon-name-part taxon-name-part-type="species" reg="cirsii-spinosissimi">cirsii-spinosissimi</tp:taxon-name-part></tp:taxon-name></italic> was described using phylogenetic and morphological data. In a phylogeny based on the <abbrev xmlns:xlink="http://www.w3.org/1999/xlink" xlink:title="internal transcribed spacer rDNA region" xlink:type="simple">ITS</abbrev> locus, two putatively new taxa were identified and temporarily named <italic><tp:taxon-name><tp:taxon-name-part taxon-name-part-type="genus" reg="Sclerotinia">Sclerotinia</tp:taxon-name-part></tp:taxon-name></italic> sp. 1 and <italic><tp:taxon-name><tp:taxon-name-part taxon-name-part-type="genus" reg="Sclerotinia">Sclerotinia</tp:taxon-name-part></tp:taxon-name></italic> sp. 2 (<xref ref-type="bibr" rid="B25">Holst‐Jensen et al. 1998</xref>). <italic><tp:taxon-name><tp:taxon-name-part taxon-name-part-type="genus" reg="Sclerotinia">Sclerotinia</tp:taxon-name-part></tp:taxon-name></italic> sp. 2 was later described as <italic><tp:taxon-name><tp:taxon-name-part taxon-name-part-type="genus" reg="Sclerotinia">S.</tp:taxon-name-part> <tp:taxon-name-part taxon-name-part-type="species" reg="cirsii-spinosissimi">cirsii-spinosissimi</tp:taxon-name-part></tp:taxon-name></italic>, distinguishable from other <italic><tp:taxon-name><tp:taxon-name-part taxon-name-part-type="genus" reg="Sclerotinia">Sclerotinia</tp:taxon-name-part></tp:taxon-name></italic> species based on <abbrev xmlns:xlink="http://www.w3.org/1999/xlink" xlink:title="internal transcribed spacer rDNA region" xlink:type="simple">ITS</abbrev> sequences and morphological features, including sclerotial size and the size, shape, and presence of lipid guttules in the ascospores (<xref ref-type="bibr" rid="B55">Senn-Irlet and Peter 2016</xref>). Based on <abbrev xmlns:xlink="http://www.w3.org/1999/xlink" xlink:title="internal transcribed spacer rDNA region" xlink:type="simple">ITS</abbrev> phylogenies, <xref ref-type="bibr" rid="B25">Holst‐Jensen et al. (1998)</xref> and <xref ref-type="bibr" rid="B55">Senn-Irlet and Peter (2016)</xref> showed that <italic><tp:taxon-name><tp:taxon-name-part taxon-name-part-type="genus" reg="Sclerotinia">S.</tp:taxon-name-part> <tp:taxon-name-part taxon-name-part-type="species" reg="cirsii-spinosissimi">cirsii-spinosissimi</tp:taxon-name-part></tp:taxon-name></italic> groups most closely with <italic><tp:taxon-name><tp:taxon-name-part taxon-name-part-type="genus" reg="Sclerotinia">Sclerotinia</tp:taxon-name-part> <tp:taxon-name-part taxon-name-part-type="species" reg="borealis">borealis</tp:taxon-name-part></tp:taxon-name></italic> (<xref ref-type="bibr" rid="B55">Senn-Irlet and Peter 2016</xref>), which <xref ref-type="bibr" rid="B34">Kohn (1979)</xref> considered to belong to <italic><tp:taxon-name><tp:taxon-name-part taxon-name-part-type="genus" reg="Myriosclerotinia">Myriosclerotinia</tp:taxon-name-part></tp:taxon-name></italic> but was later regarded as doubtful by <xref ref-type="bibr" rid="B54">Schumacher and Kohn (1985)</xref>. <xref ref-type="bibr" rid="B5">Baral and Quijada (2020)</xref> subsequently introduced the new combination <italic><tp:taxon-name><tp:taxon-name-part taxon-name-part-type="genus" reg="Botrytis">Botrytis</tp:taxon-name-part> <tp:taxon-name-part taxon-name-part-type="species" reg="cirsii-spinosissimi">cirsii-spinosissimi</tp:taxon-name-part></tp:taxon-name></italic> for this species. This decision was based on morphological characters, namely the presence of host remnants in the sclerotial medulla and vacuolar bodies in the living paraphyses, as well as analysis of <abbrev xmlns:xlink="http://www.w3.org/1999/xlink" xlink:title="internal transcribed spacer rDNA region" xlink:type="simple">ITS</abbrev> sequences (H.O. Baral, personal communication, November 2025). The <abbrev xmlns:xlink="http://www.w3.org/1999/xlink" xlink:title="internal transcribed spacer rDNA region" xlink:type="simple">ITS</abbrev> sequence of the <italic><tp:taxon-name><tp:taxon-name-part taxon-name-part-type="genus" reg="Sclerotinia">S.</tp:taxon-name-part> <tp:taxon-name-part taxon-name-part-type="species" reg="cirsii-spinosissimi">cirsii-spinosissimi</tp:taxon-name-part></tp:taxon-name></italic> type strain (<ext-link xmlns:xlink="http://www.w3.org/1999/xlink" xlink:href="GQ848548.1" ext-link-type="gen" xlink:type="simple">GQ848548.1</ext-link>) shares 98.3–98.7% BLAST similarity with many <italic><tp:taxon-name><tp:taxon-name-part taxon-name-part-type="genus" reg="Botrytis">Botrytis</tp:taxon-name-part> <tp:taxon-name-part taxon-name-part-type="species" reg="cinerea">cinerea</tp:taxon-name-part></tp:taxon-name></italic> sequences, and phylogenetic analyses of <abbrev xmlns:xlink="http://www.w3.org/1999/xlink" xlink:title="internal transcribed spacer rDNA region" xlink:type="simple">ITS</abbrev> data suggest that it is more closely related to <italic><tp:taxon-name><tp:taxon-name-part taxon-name-part-type="genus" reg="Botrytis">Botrytis</tp:taxon-name-part></tp:taxon-name></italic> than to <italic><tp:taxon-name><tp:taxon-name-part taxon-name-part-type="genus" reg="Sclerotinia">Sclerotinia</tp:taxon-name-part></tp:taxon-name></italic> (H.O. Baral, personal communication, November 2025). The phylogenetic work conducted to date on <italic><tp:taxon-name><tp:taxon-name-part taxon-name-part-type="genus" reg="Sclerotinia">S.</tp:taxon-name-part> <tp:taxon-name-part taxon-name-part-type="species" reg="cirsii-spinosissimi">cirsii-spinosissimi</tp:taxon-name-part></tp:taxon-name></italic> has relied solely on <abbrev xmlns:xlink="http://www.w3.org/1999/xlink" xlink:title="internal transcribed spacer rDNA region" xlink:type="simple">ITS</abbrev> sequence data, as this is the only region for which sequences are currently available. Additional gene regions are required to clarify this species’ relationships within <italic><tp:taxon-name><tp:taxon-name-part taxon-name-part-type="family" reg="Sclerotiniaceae">Sclerotiniaceae</tp:taxon-name-part></tp:taxon-name></italic>.</p></tp:treatment-sec><ref-list><ref id="B25"><mixed-citation xmlns:xlink="http://www.w3.org/1999/xlink" xlink:type="simple">Holst‐Jensen A, Vaage M, Schumacher T (1998) An approximation to the phylogeny of <italic><tp:taxon-name><tp:taxon-name-part taxon-name-part-type="genus">Sclerotinia</tp:taxon-name-part></tp:taxon-name></italic> and related genera. Nordic Journal of Botany 18: 705–719. <ext-link xlink:href="10.1111/j.1756-1051.1998.tb01553.x" ext-link-type="doi" xlink:type="simple">https://doi.org/10.1111/j.1756-1051.1998.tb01553.x</ext-link></mixed-citation></ref><ref id="B55"><mixed-citation xmlns:xlink="http://www.w3.org/1999/xlink" xlink:type="simple">Senn-Irlet B, Peter M (2016) <italic><tp:taxon-name><tp:taxon-name-part taxon-name-part-type="genus">Sclerotinia</tp:taxon-name-part> <tp:taxon-name-part taxon-name-part-type="species">cirsii-spinosissimi</tp:taxon-name-part></tp:taxon-name></italic>, a new species from the Alps. Ascomycete.org 8: 235–240. <ext-link xlink:href="10.25664/art-0191" ext-link-type="doi" xlink:type="simple">https://doi.org/10.25664/art-0191</ext-link></mixed-citation></ref><ref id="B34"><mixed-citation xmlns:xlink="http://www.w3.org/1999/xlink" xlink:type="simple">Kohn LM (1979) A monographic revision of the genus <italic><tp:taxon-name><tp:taxon-name-part taxon-name-part-type="genus">Sclerotinia</tp:taxon-name-part></tp:taxon-name></italic>. Mycotaxon 9: 365–444. <ext-link xlink:href="10.5962/p.417182" ext-link-type="doi" xlink:type="simple">https://doi.org/10.5962/p.417182</ext-link></mixed-citation></ref><ref id="B54"><mixed-citation xmlns:xlink="http://www.w3.org/1999/xlink" xlink:type="simple">Schumacher T, Kohn L (1985) A monograph revision of the genus <italic><tp:taxon-name><tp:taxon-name-part taxon-name-part-type="genus">Myriosclerotinia</tp:taxon-name-part></tp:taxon-name></italic>. Canadian Journal of Botany 63: 1610–1640. <ext-link xlink:href="10.1139/b85-224" ext-link-type="doi" xlink:type="simple">https://doi.org/10.1139/b85-224</ext-link></mixed-citation></ref><ref id="B5"><mixed-citation xmlns:xlink="http://www.w3.org/1999/xlink" xlink:type="simple">Baral H-O, Quijada L (2020) Nomenclatural novelties. Index Fungorum 454: 1–3.</mixed-citation></ref></ref-list></tp:taxon-treatment>
