# Supplementary material for: Advancing the taxonomy of Sclerotinia (Helotiales, Sclerotiniaceae): a review and recommendations for an important plant-pathogenic genus
Source: IMA Fungus. 2026 Jan 22;17:e175737. doi: 10.3897/imafungus.17.175737 (PMC12856484; doi:10.3897/imafungus.17.175737)
Supplement: XML Treatment for Sclerotinia himalayensis [file imafungus.17.175737-treatment10.xml]

<!DOCTYPE tp:taxon-treatment
  PUBLIC "-//TaxonX//DTD Taxonomic Treatment Publishing DTD v0 20100105//EN" "tax-treatment-NSO.dtd">
<tp:taxon-treatment xmlns:tp="http://www.plazi.org/taxpub"><tp:treatment-meta><kwd-group><label>Taxon classification</label><kwd>
                <named-content content-type="kingdom">Fungi</named-content>
              </kwd><kwd>
                <named-content content-type="order">Helotiales</named-content>
              </kwd><kwd>
                <named-content content-type="family">Sclerotiniaceae</named-content>
              </kwd></kwd-group><mixed-citation publication-type="journal"><person-group><name><surname>Thomas</surname><given-names>Chanel</given-names></name><name><surname>Wilken</surname><given-names>P. Markus</given-names></name><name><surname>Coetzee</surname><given-names>Martin P. A.</given-names></name><name><surname>Visagie</surname><given-names>Cobus M.</given-names></name></person-group><article-title>Advancing the taxonomy of <italic><tp:taxon-name><tp:taxon-name-part taxon-name-part-type="genus" reg="Sclerotinia">Sclerotinia</tp:taxon-name-part></tp:taxon-name></italic> (<tp:taxon-name><tp:taxon-name-part taxon-name-part-type="order" reg="Helotiales">Helotiales</tp:taxon-name-part></tp:taxon-name>, <tp:taxon-name><tp:taxon-name-part taxon-name-part-type="family" reg="Sclerotiniaceae">Sclerotiniaceae</tp:taxon-name-part></tp:taxon-name>): a review and recommendations for an important plant-pathogenic genus</article-title><source>IMA Fungus</source><day>22</day><month>01</month><year>2026</year><volume>17</volume><pub-id pub-id-type="doi">10.3897/imafungus.17.175737</pub-id></mixed-citation></tp:treatment-meta><tp:nomenclature><tp:taxon-name><object-id xmlns:xlink="http://www.w3.org/1999/xlink" content-type="arpha" xlink:type="simple">BEC620A8-27FC-5E36-8E71-385FBD424826</object-id><tp:taxon-name-part taxon-name-part-type="genus" reg="Sclerotinia">Sclerotinia</tp:taxon-name-part> <tp:taxon-name-part taxon-name-part-type="species" reg="himalayensis">himalayensis</tp:taxon-name-part></tp:taxon-name><tp:taxon-authority>M.P. Sharma &amp; K.S. Thind, Bibl Mycol. 91: 182 (1983) [MB#107281].</tp:taxon-authority></tp:nomenclature><tp:treatment-sec sec-type="Type"><title>Type.</title><p>INDIA • Himachal Pradesh: on buried seed of <italic><tp:taxon-name><tp:taxon-name-part taxon-name-part-type="genus" reg="Polygonium">Polygonium</tp:taxon-name-part></tp:taxon-name></italic>, M.P.Sharma &amp; K.S.Thind.</p></tp:treatment-sec><tp:treatment-sec sec-type="Discussion"><title>Discussion.</title><p><italic><tp:taxon-name><tp:taxon-name-part taxon-name-part-type="genus" reg="Sclerotinia">Sclerotinia</tp:taxon-name-part> <tp:taxon-name-part taxon-name-part-type="species" reg="himalayensis">himalayensis</tp:taxon-name-part></tp:taxon-name></italic> was described by <xref ref-type="bibr" rid="B56">Sharma and Thind (1983)</xref>. However, repeated attempts to access the original publication were unsuccessful, and it is therefore not possible to evaluate the status of this species at present. Type information is taken from MycoBank (specimen record #68888).</p></tp:treatment-sec><ref-list><ref id="B56"><mixed-citation xmlns:xlink="http://www.w3.org/1999/xlink" xlink:type="simple">Sharma MP, Thind KS (1983) A new <italic><tp:taxon-name><tp:taxon-name-part taxon-name-part-type="genus">Sclerotinia</tp:taxon-name-part></tp:taxon-name></italic> from Himalayan tracts. Bibliotheca Mycologica 91: 182.</mixed-citation></ref></ref-list></tp:taxon-treatment>
