# Supplementary material for: Advancing the taxonomy of Sclerotinia (Helotiales, Sclerotiniaceae): a review and recommendations for an important plant-pathogenic genus
Source: IMA Fungus. 2026 Jan 22;17:e175737. doi: 10.3897/imafungus.17.175737 (PMC12856484; doi:10.3897/imafungus.17.175737)
Supplement: XML Treatment for Sclerotinia subarctica [file imafungus.17.175737-treatment13.xml]

<!DOCTYPE tp:taxon-treatment
  PUBLIC "-//TaxonX//DTD Taxonomic Treatment Publishing DTD v0 20100105//EN" "tax-treatment-NSO.dtd">
<tp:taxon-treatment xmlns:tp="http://www.plazi.org/taxpub"><tp:treatment-meta><kwd-group><label>Taxon classification</label><kwd>
                <named-content content-type="kingdom">Fungi</named-content>
              </kwd><kwd>
                <named-content content-type="order">Helotiales</named-content>
              </kwd><kwd>
                <named-content content-type="family">Sclerotiniaceae</named-content>
              </kwd></kwd-group><mixed-citation publication-type="journal"><person-group><name><surname>Thomas</surname><given-names>Chanel</given-names></name><name><surname>Wilken</surname><given-names>P. Markus</given-names></name><name><surname>Coetzee</surname><given-names>Martin P. A.</given-names></name><name><surname>Visagie</surname><given-names>Cobus M.</given-names></name></person-group><article-title>Advancing the taxonomy of <italic><tp:taxon-name><tp:taxon-name-part taxon-name-part-type="genus" reg="Sclerotinia">Sclerotinia</tp:taxon-name-part></tp:taxon-name></italic> (<tp:taxon-name><tp:taxon-name-part taxon-name-part-type="order" reg="Helotiales">Helotiales</tp:taxon-name-part></tp:taxon-name>, <tp:taxon-name><tp:taxon-name-part taxon-name-part-type="family" reg="Sclerotiniaceae">Sclerotiniaceae</tp:taxon-name-part></tp:taxon-name>): a review and recommendations for an important plant-pathogenic genus</article-title><source>IMA Fungus</source><day>22</day><month>01</month><year>2026</year><volume>17</volume><pub-id pub-id-type="doi">10.3897/imafungus.17.175737</pub-id></mixed-citation></tp:treatment-meta><tp:nomenclature><tp:taxon-name><object-id xmlns:xlink="http://www.w3.org/1999/xlink" content-type="arpha" xlink:type="simple">03920E54-EDBE-5F30-9577-4DE373B78FFF</object-id><tp:taxon-name-part taxon-name-part-type="genus" reg="Sclerotinia">Sclerotinia</tp:taxon-name-part> <tp:taxon-name-part taxon-name-part-type="species" reg="subarctica">subarctica</tp:taxon-name-part></tp:taxon-name><tp:taxon-authority>(nom. inval., Art. 36.1(a) (Shenzhen)) L.M. Winton, A.L. Krohn &amp; R.H. Leiner ined.: 1077 (2007) [MB#586496].</tp:taxon-authority></tp:nomenclature><tp:treatment-sec sec-type="Type"><title>Type.</title><p>None, because no formal species description exists.</p></tp:treatment-sec><tp:treatment-sec sec-type="Discussion"><title>Discussion.</title><p><xref ref-type="bibr" rid="B25">Holst‐Jensen et al. (1998)</xref> identified two putative new taxa in an <abbrev xmlns:xlink="http://www.w3.org/1999/xlink" xlink:title="internal transcribed spacer rDNA region" xlink:type="simple">ITS</abbrev> phylogeny, which were temporarily named <italic><tp:taxon-name><tp:taxon-name-part taxon-name-part-type="genus" reg="Sclerotinia">Sclerotinia</tp:taxon-name-part></tp:taxon-name></italic> sp. 1 and <italic><tp:taxon-name><tp:taxon-name-part taxon-name-part-type="genus" reg="Sclerotinia">Sclerotinia</tp:taxon-name-part></tp:taxon-name></italic> sp. 2. The latter was subsequently described as <italic><tp:taxon-name><tp:taxon-name-part taxon-name-part-type="genus" reg="Sclerotinia">S.</tp:taxon-name-part> <tp:taxon-name-part taxon-name-part-type="species" reg="cirsii-spinosissimi">cirsii-spinosissimi</tp:taxon-name-part></tp:taxon-name></italic> by <xref ref-type="bibr" rid="B55">Senn-Irlet and Peter (2016)</xref>. Later, a report of <italic><tp:taxon-name><tp:taxon-name-part taxon-name-part-type="genus" reg="Sclerotinia">Sclerotinia</tp:taxon-name-part></tp:taxon-name></italic> sp. 1 infecting lettuce, cabbage, beans, and potatoes in Alaska was published by <xref ref-type="bibr" rid="B70">Winton et al. (2006)</xref>. This taxon was subsequently referred to as <italic><tp:taxon-name><tp:taxon-name-part taxon-name-part-type="genus" reg="Sclerotinia">S.</tp:taxon-name-part> <tp:taxon-name-part taxon-name-part-type="species" reg="subarctica">subarctica</tp:taxon-name-part></tp:taxon-name></italic> in a publication describing microsatellite markers for the species, and the authors stated that a “formal species description of <italic><tp:taxon-name><tp:taxon-name-part taxon-name-part-type="genus" reg="Sclerotinia">S.</tp:taxon-name-part> <tp:taxon-name-part taxon-name-part-type="species" reg="subarctica">subarctica</tp:taxon-name-part></tp:taxon-name></italic> is in preparation” (<xref ref-type="bibr" rid="B71">Winton et al. 2007</xref>). However, it appears that this species description was never realised, although multiple publications have since reported infection by <italic><tp:taxon-name><tp:taxon-name-part taxon-name-part-type="genus" reg="Sclerotinia">S.</tp:taxon-name-part> <tp:taxon-name-part taxon-name-part-type="species" reg="subarctica">subarctica</tp:taxon-name-part></tp:taxon-name></italic> in new regions and on new hosts (<xref ref-type="bibr" rid="B15">Clarkson et al. 2010</xref>, <xref ref-type="bibr" rid="B16">2017</xref>; <xref ref-type="bibr" rid="B12">Brodal et al. 2016</xref>; <xref ref-type="bibr" rid="B37">Leyronas et al. 2018</xref>). In light of the widespread and continued use of the provisional name <italic><tp:taxon-name><tp:taxon-name-part taxon-name-part-type="genus" reg="Sclerotinia">Sclerotinia</tp:taxon-name-part> <tp:taxon-name-part taxon-name-part-type="species" reg="subarctica">subarctica</tp:taxon-name-part></tp:taxon-name></italic>, a formal taxonomic revision and valid species description are needed to ensure nomenclatural stability.</p></tp:treatment-sec><ref-list><ref id="B25"><mixed-citation xmlns:xlink="http://www.w3.org/1999/xlink" xlink:type="simple">Holst‐Jensen A, Vaage M, Schumacher T (1998) An approximation to the phylogeny of <italic><tp:taxon-name><tp:taxon-name-part taxon-name-part-type="genus">Sclerotinia</tp:taxon-name-part></tp:taxon-name></italic> and related genera. Nordic Journal of Botany 18: 705–719. <ext-link xlink:href="10.1111/j.1756-1051.1998.tb01553.x" ext-link-type="doi" xlink:type="simple">https://doi.org/10.1111/j.1756-1051.1998.tb01553.x</ext-link></mixed-citation></ref><ref id="B55"><mixed-citation xmlns:xlink="http://www.w3.org/1999/xlink" xlink:type="simple">Senn-Irlet B, Peter M (2016) <italic><tp:taxon-name><tp:taxon-name-part taxon-name-part-type="genus">Sclerotinia</tp:taxon-name-part> <tp:taxon-name-part taxon-name-part-type="species">cirsii-spinosissimi</tp:taxon-name-part></tp:taxon-name></italic>, a new species from the Alps. Ascomycete.org 8: 235–240. <ext-link xlink:href="10.25664/art-0191" ext-link-type="doi" xlink:type="simple">https://doi.org/10.25664/art-0191</ext-link></mixed-citation></ref><ref id="B70"><mixed-citation xmlns:xlink="http://www.w3.org/1999/xlink" xlink:type="simple">Winton LM, Krohn AL, Leiner RH (2006) Genetic diversity of <italic><tp:taxon-name><tp:taxon-name-part taxon-name-part-type="genus">Sclerotinia</tp:taxon-name-part></tp:taxon-name></italic> species from Alaskan vegetable crops. Canadian Journal of Plant Pathology 28: 426–434. <ext-link xlink:href="10.1080/07060660609507316" ext-link-type="doi" xlink:type="simple">https://doi.org/10.1080/07060660609507316</ext-link></mixed-citation></ref><ref id="B71"><mixed-citation xmlns:xlink="http://www.w3.org/1999/xlink" xlink:type="simple">Winton LM, Krohn AL, Leiner RH (2007) Microsatellite markers for <italic><tp:taxon-name><tp:taxon-name-part taxon-name-part-type="genus">Sclerotinia</tp:taxon-name-part> <tp:taxon-name-part taxon-name-part-type="species">subarctica</tp:taxon-name-part></tp:taxon-name></italic> nom. prov., a new vegetable pathogen of the High North. Molecular Ecology Notes 7: 1077–1079. <ext-link xlink:href="10.1111/j.1471-8286.2007.01782.x" ext-link-type="doi" xlink:type="simple">https://doi.org/10.1111/j.1471-8286.2007.01782.x</ext-link></mixed-citation></ref><ref id="B15"><mixed-citation xmlns:xlink="http://www.w3.org/1999/xlink" xlink:type="simple">Clarkson JP, Carter HE, Coventry E (2010) First report of <italic><tp:taxon-name><tp:taxon-name-part taxon-name-part-type="genus">Sclerotinia</tp:taxon-name-part> <tp:taxon-name-part taxon-name-part-type="species">subarctica</tp:taxon-name-part></tp:taxon-name></italic> nom. prov. (<italic><tp:taxon-name><tp:taxon-name-part taxon-name-part-type="genus">Sclerotinia</tp:taxon-name-part></tp:taxon-name></italic> species 1) in the UK on <italic><tp:taxon-name><tp:taxon-name-part taxon-name-part-type="genus">Ranunculus</tp:taxon-name-part> <tp:taxon-name-part taxon-name-part-type="species">acris</tp:taxon-name-part></tp:taxon-name></italic>. Plant Pathology 59: 1173. <ext-link xlink:href="10.1111/j.1365-3059.2010.02271.x" ext-link-type="doi" xlink:type="simple">https://doi.org/10.1111/j.1365-3059.2010.02271.x</ext-link></mixed-citation></ref><ref id="B16"><mixed-citation xmlns:xlink="http://www.w3.org/1999/xlink" xlink:type="simple">Clarkson JP, Warmington RJ, Walley PG et al. (2017) Population structure of <italic><tp:taxon-name><tp:taxon-name-part taxon-name-part-type="genus">Sclerotinia</tp:taxon-name-part> <tp:taxon-name-part taxon-name-part-type="species">subarctica</tp:taxon-name-part></tp:taxon-name></italic> and <italic><tp:taxon-name><tp:taxon-name-part taxon-name-part-type="genus">Sclerotinia</tp:taxon-name-part> <tp:taxon-name-part taxon-name-part-type="species">sclerotiorum</tp:taxon-name-part></tp:taxon-name></italic> in England, Scotland and Norway. Frontiers in Microbiology 8: 490. <ext-link xlink:href="10.3389/fmicb.2017.00490" ext-link-type="doi" xlink:type="simple">https://doi.org/10.3389/fmicb.2017.00490</ext-link></mixed-citation></ref><ref id="B12"><mixed-citation xmlns:xlink="http://www.w3.org/1999/xlink" xlink:type="simple">Brodal G, Warmington R, Grieu C et al. (2016) First report of <italic><tp:taxon-name><tp:taxon-name-part taxon-name-part-type="genus">Sclerotinia</tp:taxon-name-part> <tp:taxon-name-part taxon-name-part-type="species">subarctica</tp:taxon-name-part></tp:taxon-name></italic> nom. prov. (<italic><tp:taxon-name><tp:taxon-name-part taxon-name-part-type="genus">Sclerotinia</tp:taxon-name-part></tp:taxon-name></italic> sp. 1) causing stem rot on turnip rape (<italic><tp:taxon-name><tp:taxon-name-part taxon-name-part-type="genus">Brassica</tp:taxon-name-part> <tp:taxon-name-part taxon-name-part-type="species">rapa</tp:taxon-name-part></tp:taxon-name></italic> subsp. oleifera) in Norway. Plant Disease 101: 386. <ext-link xlink:href="10.1094/PDIS-06-16-0785-PDN" ext-link-type="doi" xlink:type="simple">https://doi.org/10.1094/PDIS-06-16-0785-PDN</ext-link></mixed-citation></ref><ref id="B37"><mixed-citation xmlns:xlink="http://www.w3.org/1999/xlink" xlink:type="simple">Leyronas C, Troulet C, Duffaud M et al. (2018) First report of <italic><tp:taxon-name><tp:taxon-name-part taxon-name-part-type="genus">Sclerotinia</tp:taxon-name-part> <tp:taxon-name-part taxon-name-part-type="species">subarctica</tp:taxon-name-part></tp:taxon-name></italic> in France detected with a rapid PCR-based test. Canadian Journal of Plant Pathology 40: 248–253. <ext-link xlink:href="10.1080/07060661.2018.1438515" ext-link-type="doi" xlink:type="simple">https://doi.org/10.1080/07060661.2018.1438515</ext-link></mixed-citation></ref></ref-list></tp:taxon-treatment>
