# Supplementary material for: Advancing the taxonomy of Sclerotinia (Helotiales, Sclerotiniaceae): a review and recommendations for an important plant-pathogenic genus
Source: IMA Fungus. 2026 Jan 22;17:e175737. doi: 10.3897/imafungus.17.175737 (PMC12856484; doi:10.3897/imafungus.17.175737)
Supplement: XML Treatment for Sclerotinia tetraspora [file imafungus.17.175737-treatment14.xml]

<!DOCTYPE tp:taxon-treatment
  PUBLIC "-//TaxonX//DTD Taxonomic Treatment Publishing DTD v0 20100105//EN" "tax-treatment-NSO.dtd">
<tp:taxon-treatment xmlns:tp="http://www.plazi.org/taxpub"><tp:treatment-meta><kwd-group><label>Taxon classification</label><kwd>
                <named-content content-type="kingdom">Fungi</named-content>
              </kwd><kwd>
                <named-content content-type="order">Helotiales</named-content>
              </kwd><kwd>
                <named-content content-type="family">Sclerotiniaceae</named-content>
              </kwd></kwd-group><mixed-citation publication-type="journal"><person-group><name><surname>Thomas</surname><given-names>Chanel</given-names></name><name><surname>Wilken</surname><given-names>P. Markus</given-names></name><name><surname>Coetzee</surname><given-names>Martin P. A.</given-names></name><name><surname>Visagie</surname><given-names>Cobus M.</given-names></name></person-group><article-title>Advancing the taxonomy of <italic><tp:taxon-name><tp:taxon-name-part taxon-name-part-type="genus" reg="Sclerotinia">Sclerotinia</tp:taxon-name-part></tp:taxon-name></italic> (<tp:taxon-name><tp:taxon-name-part taxon-name-part-type="order" reg="Helotiales">Helotiales</tp:taxon-name-part></tp:taxon-name>, <tp:taxon-name><tp:taxon-name-part taxon-name-part-type="family" reg="Sclerotiniaceae">Sclerotiniaceae</tp:taxon-name-part></tp:taxon-name>): a review and recommendations for an important plant-pathogenic genus</article-title><source>IMA Fungus</source><day>22</day><month>01</month><year>2026</year><volume>17</volume><pub-id pub-id-type="doi">10.3897/imafungus.17.175737</pub-id></mixed-citation></tp:treatment-meta><tp:nomenclature><tp:taxon-name><object-id xmlns:xlink="http://www.w3.org/1999/xlink" content-type="arpha" xlink:type="simple">FFB11112-74C7-5232-AA34-312400448F84</object-id><tp:taxon-name-part taxon-name-part-type="genus" reg="Sclerotinia">Sclerotinia</tp:taxon-name-part> <tp:taxon-name-part taxon-name-part-type="species" reg="tetraspora">tetraspora</tp:taxon-name-part></tp:taxon-name><tp:taxon-authority>Holst-Jensen &amp; T. Schumach., Mycol Res 98: 926 (1994) [MB#362729].</tp:taxon-authority></tp:nomenclature><tp:treatment-sec sec-type="Type"><title>Type.</title><p>NORWAY • Hedmark: Engerdal, in a swamp near Galtsjøen, apothecia growing from sclerotium, inside the central cavity of dead <italic><tp:taxon-name><tp:taxon-name-part taxon-name-part-type="genus" reg="Rubus">Rubus</tp:taxon-name-part> <tp:taxon-name-part taxon-name-part-type="species" reg="chamaemorus">chamaemorus</tp:taxon-name-part></tp:taxon-name></italic>, 21 June 1989, A.Holst-Jensen &amp; T.Schumacher (holotype: University herbarium of Oslo 89/106).</p></tp:treatment-sec><tp:treatment-sec sec-type="Discussion"><title>Discussion.</title><p><italic><tp:taxon-name><tp:taxon-name-part taxon-name-part-type="genus" reg="Sclerotinia">Sclerotinia</tp:taxon-name-part> <tp:taxon-name-part taxon-name-part-type="species" reg="tetraspora">tetraspora</tp:taxon-name-part></tp:taxon-name></italic> was described from <italic><tp:taxon-name><tp:taxon-name-part taxon-name-part-type="genus" reg="Rubus">Rubus</tp:taxon-name-part> <tp:taxon-name-part taxon-name-part-type="species" reg="chamaemorus">chamaemorus</tp:taxon-name-part></tp:taxon-name></italic>, a species of flowering plant in the rose family (<xref ref-type="bibr" rid="B23">Holst-Jensen and Schumacher 1994</xref>). The species was distinguished from other <italic><tp:taxon-name><tp:taxon-name-part taxon-name-part-type="genus" reg="Sclerotinia">Sclerotinia</tp:taxon-name-part></tp:taxon-name></italic> species based on its four-spored asci and unique RFLP patterns. Cells of the ectal excipulum are described as “isodiametric to slightly elongate,” as opposed to globose, but are oriented perpendicular to the surface (<xref ref-type="bibr" rid="B23">Holst-Jensen and Schumacher 1994</xref>), meaning that this species meets the basic morphological criteria of <italic><tp:taxon-name><tp:taxon-name-part taxon-name-part-type="genus" reg="Sclerotinia">Sclerotinia</tp:taxon-name-part></tp:taxon-name></italic>. However, the position of <italic><tp:taxon-name><tp:taxon-name-part taxon-name-part-type="genus" reg="Sclerotinia">S.</tp:taxon-name-part> <tp:taxon-name-part taxon-name-part-type="species" reg="tetraspora">tetraspora</tp:taxon-name-part></tp:taxon-name></italic> within <italic><tp:taxon-name><tp:taxon-name-part taxon-name-part-type="family" reg="Sclerotiniaceae">Sclerotiniaceae</tp:taxon-name-part></tp:taxon-name></italic> remains uncertain (<xref ref-type="bibr" rid="B25">Holst‐Jensen et al. 1998</xref>). Based on their <abbrev xmlns:xlink="http://www.w3.org/1999/xlink" xlink:title="internal transcribed spacer rDNA region" xlink:type="simple">ITS</abbrev> phylogeny, <xref ref-type="bibr" rid="B25">Holst‐Jensen et al. (1998)</xref> noted that <italic><tp:taxon-name><tp:taxon-name-part taxon-name-part-type="genus" reg="Sclerotinia">S.</tp:taxon-name-part> <tp:taxon-name-part taxon-name-part-type="species" reg="tetraspora">tetraspora</tp:taxon-name-part></tp:taxon-name></italic> belongs to <italic><tp:taxon-name><tp:taxon-name-part taxon-name-part-type="genus" reg="Sclerotinia">Sclerotinia</tp:taxon-name-part></tp:taxon-name></italic> sensu lato but cannot be included in <italic><tp:taxon-name><tp:taxon-name-part taxon-name-part-type="genus" reg="Myriosclerotinia">Myriosclerotinia</tp:taxon-name-part></tp:taxon-name></italic> or <italic><tp:taxon-name><tp:taxon-name-part taxon-name-part-type="genus" reg="Sclerotinia">Sclerotinia</tp:taxon-name-part></tp:taxon-name></italic> sensu stricto. Subsequent studies showed that <italic><tp:taxon-name><tp:taxon-name-part taxon-name-part-type="genus" reg="Sclerotinia">Sclerotinia</tp:taxon-name-part> <tp:taxon-name-part taxon-name-part-type="species" reg="tetraspora">tetraspora</tp:taxon-name-part></tp:taxon-name></italic> is closely related to <italic><tp:taxon-name><tp:taxon-name-part taxon-name-part-type="genus" reg="Sclerotinia">S.</tp:taxon-name-part> <tp:taxon-name-part taxon-name-part-type="species" reg="borealis">borealis</tp:taxon-name-part></tp:taxon-name></italic> and <italic><tp:taxon-name><tp:taxon-name-part taxon-name-part-type="genus" reg="Sclerotinia">S.</tp:taxon-name-part> <tp:taxon-name-part taxon-name-part-type="species" reg="glacialis">glacialis</tp:taxon-name-part></tp:taxon-name></italic> (<xref ref-type="bibr" rid="B38">Lorenzini and Zapparoli 2016</xref>; <xref ref-type="bibr" rid="B8">Baturo-Ciesniewska et al. 2017</xref>). Given that <italic><tp:taxon-name><tp:taxon-name-part taxon-name-part-type="genus" reg="Sclerotinia">S.</tp:taxon-name-part> <tp:taxon-name-part taxon-name-part-type="species" reg="borealis">borealis</tp:taxon-name-part></tp:taxon-name></italic> and <italic><tp:taxon-name><tp:taxon-name-part taxon-name-part-type="genus" reg="Sclerotinia">S.</tp:taxon-name-part> <tp:taxon-name-part taxon-name-part-type="species" reg="glacialis">glacialis</tp:taxon-name-part></tp:taxon-name></italic> are themselves of uncertain placement, these phylogenies do not conclusively demonstrate that <italic><tp:taxon-name><tp:taxon-name-part taxon-name-part-type="genus" reg="Sclerotinia">S.</tp:taxon-name-part> <tp:taxon-name-part taxon-name-part-type="species" reg="tetraspora">tetraspora</tp:taxon-name-part></tp:taxon-name></italic> is a member of <italic><tp:taxon-name><tp:taxon-name-part taxon-name-part-type="genus" reg="Sclerotinia">Sclerotinia</tp:taxon-name-part></tp:taxon-name></italic>. The taxonomic identity of <italic><tp:taxon-name><tp:taxon-name-part taxon-name-part-type="genus" reg="Sclerotinia">S.</tp:taxon-name-part> <tp:taxon-name-part taxon-name-part-type="species" reg="tetraspora">tetraspora</tp:taxon-name-part></tp:taxon-name></italic> cannot be resolved until a more robust phylogeny is produced that better supports its placement.</p></tp:treatment-sec><ref-list><ref id="B23"><mixed-citation xmlns:xlink="http://www.w3.org/1999/xlink" xlink:type="simple">Holst-Jensen A, Schumacher T (1994) Sclerotiniaceous species on <italic><tp:taxon-name><tp:taxon-name-part taxon-name-part-type="genus">Rubus</tp:taxon-name-part> <tp:taxon-name-part taxon-name-part-type="species">chamaemorus</tp:taxon-name-part></tp:taxon-name></italic>: morphoanatomical and RFLP studies. Mycological Research 98: 923–930. <ext-link xlink:href="10.1016/S0953-7562(09)80264-5" ext-link-type="doi" xlink:type="simple">https://doi.org/10.1016/S0953-7562(09)80264-5</ext-link></mixed-citation></ref><ref id="B25"><mixed-citation xmlns:xlink="http://www.w3.org/1999/xlink" xlink:type="simple">Holst‐Jensen A, Vaage M, Schumacher T (1998) An approximation to the phylogeny of <italic><tp:taxon-name><tp:taxon-name-part taxon-name-part-type="genus">Sclerotinia</tp:taxon-name-part></tp:taxon-name></italic> and related genera. Nordic Journal of Botany 18: 705–719. <ext-link xlink:href="10.1111/j.1756-1051.1998.tb01553.x" ext-link-type="doi" xlink:type="simple">https://doi.org/10.1111/j.1756-1051.1998.tb01553.x</ext-link></mixed-citation></ref><ref id="B38"><mixed-citation xmlns:xlink="http://www.w3.org/1999/xlink" xlink:type="simple">Lorenzini M, Zapparoli G (2016) Description of a taxonomically undefined <italic><tp:taxon-name><tp:taxon-name-part taxon-name-part-type="family">Sclerotiniaceae</tp:taxon-name-part></tp:taxon-name></italic> strain from withered rotten-grapes. Antonie van Leeuwenhoek 109: 197–205. <ext-link xlink:href="10.1007/s10482-015-0621-1" ext-link-type="doi" xlink:type="simple">https://doi.org/10.1007/s10482-015-0621-1</ext-link></mixed-citation></ref><ref id="B8"><mixed-citation xmlns:xlink="http://www.w3.org/1999/xlink" xlink:type="simple">Baturo-Ciesniewska A, Groves CL, Albrecht KA et al. (2017) Molecular identification of <italic><tp:taxon-name><tp:taxon-name-part taxon-name-part-type="genus">Sclerotinia</tp:taxon-name-part> <tp:taxon-name-part taxon-name-part-type="species">trifoliorum</tp:taxon-name-part></tp:taxon-name></italic> and <italic><tp:taxon-name><tp:taxon-name-part taxon-name-part-type="genus">Sclerotinia</tp:taxon-name-part> <tp:taxon-name-part taxon-name-part-type="species">sclerotiorum</tp:taxon-name-part></tp:taxon-name></italic> isolates from the United States and Poland. Plant Disease 101: 192–199. <ext-link xlink:href="10.1094/pdis-06-16-0896-re" ext-link-type="doi" xlink:type="simple">https://doi.org/10.1094/pdis-06-16-0896-re</ext-link></mixed-citation></ref></ref-list></tp:taxon-treatment>
