# Supplementary material for: Advancing the taxonomy of Sclerotinia (Helotiales, Sclerotiniaceae): a review and recommendations for an important plant-pathogenic genus
Source: IMA Fungus. 2026 Jan 22;17:e175737. doi: 10.3897/imafungus.17.175737 (PMC12856484; doi:10.3897/imafungus.17.175737)
Supplement: XML Treatment for Sclerotinia trillii [file imafungus.17.175737-treatment15.xml]

<!DOCTYPE tp:taxon-treatment
  PUBLIC "-//TaxonX//DTD Taxonomic Treatment Publishing DTD v0 20100105//EN" "tax-treatment-NSO.dtd">
<tp:taxon-treatment xmlns:tp="http://www.plazi.org/taxpub"><tp:treatment-meta><kwd-group><label>Taxon classification</label><kwd>
                <named-content content-type="kingdom">Fungi</named-content>
              </kwd><kwd>
                <named-content content-type="order">Helotiales</named-content>
              </kwd><kwd>
                <named-content content-type="family">Sclerotiniaceae</named-content>
              </kwd></kwd-group><mixed-citation publication-type="journal"><person-group><name><surname>Thomas</surname><given-names>Chanel</given-names></name><name><surname>Wilken</surname><given-names>P. Markus</given-names></name><name><surname>Coetzee</surname><given-names>Martin P. A.</given-names></name><name><surname>Visagie</surname><given-names>Cobus M.</given-names></name></person-group><article-title>Advancing the taxonomy of <italic><tp:taxon-name><tp:taxon-name-part taxon-name-part-type="genus" reg="Sclerotinia">Sclerotinia</tp:taxon-name-part></tp:taxon-name></italic> (<tp:taxon-name><tp:taxon-name-part taxon-name-part-type="order" reg="Helotiales">Helotiales</tp:taxon-name-part></tp:taxon-name>, <tp:taxon-name><tp:taxon-name-part taxon-name-part-type="family" reg="Sclerotiniaceae">Sclerotiniaceae</tp:taxon-name-part></tp:taxon-name>): a review and recommendations for an important plant-pathogenic genus</article-title><source>IMA Fungus</source><day>22</day><month>01</month><year>2026</year><volume>17</volume><pub-id pub-id-type="doi">10.3897/imafungus.17.175737</pub-id></mixed-citation></tp:treatment-meta><tp:nomenclature><tp:taxon-name><object-id xmlns:xlink="http://www.w3.org/1999/xlink" content-type="arpha" xlink:type="simple">C30BF078-3C94-5DA9-9B53-5882348A1935</object-id><tp:taxon-name-part taxon-name-part-type="genus" reg="Sclerotinia">Sclerotinia</tp:taxon-name-part> <tp:taxon-name-part taxon-name-part-type="species" reg="trillii">trillii</tp:taxon-name-part></tp:taxon-name><tp:taxon-authority>Y. Harada &amp; Narumi, Mycoscience 42 (2): 184 (2001) [MB#474651].</tp:taxon-authority></tp:nomenclature><tp:treatment-sec sec-type="Type"><title>Type.</title><p>JAPAN • Tomakomai: Hokkaido, from leaves of <italic><tp:taxon-name><tp:taxon-name-part taxon-name-part-type="genus" reg="Trillium">Trillium</tp:taxon-name-part> <tp:taxon-name-part taxon-name-part-type="species" reg="tschonoskii">tschonoskii</tp:taxon-name-part></tp:taxon-name></italic>, 21 June 1996, Y.Harada (holotype: HIROSAKI UNI-23933).</p></tp:treatment-sec><tp:treatment-sec sec-type="Discussion"><title>Discussion.</title><p><italic><tp:taxon-name><tp:taxon-name-part taxon-name-part-type="genus" reg="Sclerotinia">Sclerotinia</tp:taxon-name-part> <tp:taxon-name-part taxon-name-part-type="species" reg="trillii">trillii</tp:taxon-name-part></tp:taxon-name></italic> was described from Japan, where it infected <italic><tp:taxon-name><tp:taxon-name-part taxon-name-part-type="genus" reg="Trillium">Trillium</tp:taxon-name-part></tp:taxon-name></italic> species (<xref ref-type="bibr" rid="B42">Narumi et al. 2001</xref>). This species was compared with <italic><tp:taxon-name><tp:taxon-name-part taxon-name-part-type="genus" reg="Sclerotinia">S.</tp:taxon-name-part> <tp:taxon-name-part taxon-name-part-type="species" reg="sclerotiorum">sclerotiorum</tp:taxon-name-part></tp:taxon-name></italic>, <italic><tp:taxon-name><tp:taxon-name-part taxon-name-part-type="genus" reg="Sclerotinia">S.</tp:taxon-name-part> <tp:taxon-name-part taxon-name-part-type="species" reg="minor">minor</tp:taxon-name-part></tp:taxon-name></italic>, <italic><tp:taxon-name><tp:taxon-name-part taxon-name-part-type="genus" reg="Sclerotinia">S.</tp:taxon-name-part> <tp:taxon-name-part taxon-name-part-type="species" reg="trifoliorum">trifoliorum</tp:taxon-name-part></tp:taxon-name></italic>, and <italic><tp:taxon-name><tp:taxon-name-part taxon-name-part-type="genus" reg="Sclerotinia">S.</tp:taxon-name-part> <tp:taxon-name-part taxon-name-part-type="species" reg="nivalis">nivalis</tp:taxon-name-part></tp:taxon-name></italic> and was considered distinct based on its relatively large sclerotia and apothecia, culture appearance, apothecium color, sclerotial protein banding patterns, and its ability to infect <italic><tp:taxon-name><tp:taxon-name-part taxon-name-part-type="genus" reg="Trillium">Trillium</tp:taxon-name-part></tp:taxon-name></italic> (<xref ref-type="bibr" rid="B42">Narumi et al. 2001</xref>). Pathogenicity trials on <italic><tp:taxon-name><tp:taxon-name-part taxon-name-part-type="genus" reg="Trillium">Trillium</tp:taxon-name-part></tp:taxon-name></italic>, however, included only <italic><tp:taxon-name><tp:taxon-name-part taxon-name-part-type="genus" reg="Sclerotinia">S.</tp:taxon-name-part> <tp:taxon-name-part taxon-name-part-type="species" reg="nivalis">nivalis</tp:taxon-name-part></tp:taxon-name></italic> vs. <italic><tp:taxon-name><tp:taxon-name-part taxon-name-part-type="genus" reg="Sclerotinia">S.</tp:taxon-name-part> <tp:taxon-name-part taxon-name-part-type="species" reg="sclerotiorum">sclerotiorum</tp:taxon-name-part></tp:taxon-name></italic>, which weakens host specificity as a defining trait. Given the wide host ranges of <italic><tp:taxon-name><tp:taxon-name-part taxon-name-part-type="genus" reg="Sclerotinia">S.</tp:taxon-name-part> <tp:taxon-name-part taxon-name-part-type="species" reg="minor">minor</tp:taxon-name-part></tp:taxon-name></italic> and <italic><tp:taxon-name><tp:taxon-name-part taxon-name-part-type="genus" reg="Sclerotinia">S.</tp:taxon-name-part> <tp:taxon-name-part taxon-name-part-type="species" reg="trifoliorum">trifoliorum</tp:taxon-name-part></tp:taxon-name></italic>, it remains possible that one or both may also be pathogenic on <italic><tp:taxon-name><tp:taxon-name-part taxon-name-part-type="genus" reg="Trillium">Trillium</tp:taxon-name-part></tp:taxon-name></italic> species. Additionally, <xref ref-type="bibr" rid="B42">Narumi et al. (2001)</xref> described <italic><tp:taxon-name><tp:taxon-name-part taxon-name-part-type="genus" reg="Sclerotinia">S.</tp:taxon-name-part> <tp:taxon-name-part taxon-name-part-type="species" reg="trillii">trillii</tp:taxon-name-part></tp:taxon-name></italic> as producing microconidia on sclerotia and old mycelia, although the functionality of these structures was not addressed. While microconidia have been observed in the three core <italic><tp:taxon-name><tp:taxon-name-part taxon-name-part-type="genus" reg="Sclerotinia">Sclerotinia</tp:taxon-name-part></tp:taxon-name></italic> species, these do not function as germinating propagules (<xref ref-type="bibr" rid="B34">Kohn 1979</xref>). This lack of functional conidia has been accepted as a defining characteristic of <italic><tp:taxon-name><tp:taxon-name-part taxon-name-part-type="genus" reg="Sclerotinia">Sclerotinia</tp:taxon-name-part></tp:taxon-name></italic> (<xref ref-type="bibr" rid="B66">Whetzel 1945</xref>; <xref ref-type="bibr" rid="B34">Kohn 1979</xref>). Given the uncertainty surrounding several of the characters used to define <italic><tp:taxon-name><tp:taxon-name-part taxon-name-part-type="genus" reg="Sclerotinia">S.</tp:taxon-name-part> <tp:taxon-name-part taxon-name-part-type="species" reg="trillii">trillii</tp:taxon-name-part></tp:taxon-name></italic>, it would be prudent to re-evaluate the taxonomic status of this species in future studies.</p></tp:treatment-sec><ref-list><ref id="B42"><mixed-citation xmlns:xlink="http://www.w3.org/1999/xlink" xlink:type="simple">Narumi T, Fujita T, Sano T et al. (2001) <italic><tp:taxon-name><tp:taxon-name-part taxon-name-part-type="genus">Sclerotinia</tp:taxon-name-part> <tp:taxon-name-part taxon-name-part-type="species">trillii</tp:taxon-name-part></tp:taxon-name></italic>, sp. nov., causing a new sclerotinia disease on <italic><tp:taxon-name><tp:taxon-name-part taxon-name-part-type="genus">Trillium</tp:taxon-name-part></tp:taxon-name></italic> in Japan. Mycoscience 42: 181–186. <ext-link xlink:href="10.1007/BF02464135" ext-link-type="doi" xlink:type="simple">https://doi.org/10.1007/BF02464135</ext-link></mixed-citation></ref><ref id="B34"><mixed-citation xmlns:xlink="http://www.w3.org/1999/xlink" xlink:type="simple">Kohn LM (1979) A monographic revision of the genus <italic><tp:taxon-name><tp:taxon-name-part taxon-name-part-type="genus">Sclerotinia</tp:taxon-name-part></tp:taxon-name></italic>. Mycotaxon 9: 365–444. <ext-link xlink:href="10.5962/p.417182" ext-link-type="doi" xlink:type="simple">https://doi.org/10.5962/p.417182</ext-link></mixed-citation></ref><ref id="B66"><mixed-citation xmlns:xlink="http://www.w3.org/1999/xlink" xlink:type="simple">Whetzel HH (1945) A synopsis of the genera and species of the <italic><tp:taxon-name><tp:taxon-name-part taxon-name-part-type="family">Sclerotiniaceae</tp:taxon-name-part></tp:taxon-name></italic>, a family of stromatic inoperculate <italic><tp:taxon-name><tp:taxon-name-part taxon-name-part-type="family">Discomycetes</tp:taxon-name-part></tp:taxon-name></italic>. Mycologia 37: 648–714. <ext-link xlink:href="10.2307/3755132" ext-link-type="doi" xlink:type="simple">https://doi.org/10.2307/3755132</ext-link></mixed-citation></ref></ref-list></tp:taxon-treatment>
