# Supplementary material for: Advancing the taxonomy of Sclerotinia (Helotiales, Sclerotiniaceae): a review and recommendations for an important plant-pathogenic genus
Source: IMA Fungus. 2026 Jan 22;17:e175737. doi: 10.3897/imafungus.17.175737 (PMC12856484; doi:10.3897/imafungus.17.175737)
Supplement: XML Treatment for Sclerotinia verrucispora [file imafungus.17.175737-treatment16.xml]

<!DOCTYPE tp:taxon-treatment
  PUBLIC "-//TaxonX//DTD Taxonomic Treatment Publishing DTD v0 20100105//EN" "tax-treatment-NSO.dtd">
<tp:taxon-treatment xmlns:tp="http://www.plazi.org/taxpub"><tp:treatment-meta><kwd-group><label>Taxon classification</label><kwd>
                <named-content content-type="kingdom">Fungi</named-content>
              </kwd><kwd>
                <named-content content-type="order">Helotiales</named-content>
              </kwd><kwd>
                <named-content content-type="family">Sclerotiniaceae</named-content>
              </kwd></kwd-group><mixed-citation publication-type="journal"><person-group><name><surname>Thomas</surname><given-names>Chanel</given-names></name><name><surname>Wilken</surname><given-names>P. Markus</given-names></name><name><surname>Coetzee</surname><given-names>Martin P. A.</given-names></name><name><surname>Visagie</surname><given-names>Cobus M.</given-names></name></person-group><article-title>Advancing the taxonomy of <italic><tp:taxon-name><tp:taxon-name-part taxon-name-part-type="genus" reg="Sclerotinia">Sclerotinia</tp:taxon-name-part></tp:taxon-name></italic> (<tp:taxon-name><tp:taxon-name-part taxon-name-part-type="order" reg="Helotiales">Helotiales</tp:taxon-name-part></tp:taxon-name>, <tp:taxon-name><tp:taxon-name-part taxon-name-part-type="family" reg="Sclerotiniaceae">Sclerotiniaceae</tp:taxon-name-part></tp:taxon-name>): a review and recommendations for an important plant-pathogenic genus</article-title><source>IMA Fungus</source><day>22</day><month>01</month><year>2026</year><volume>17</volume><pub-id pub-id-type="doi">10.3897/imafungus.17.175737</pub-id></mixed-citation></tp:treatment-meta><tp:nomenclature><tp:taxon-name><object-id xmlns:xlink="http://www.w3.org/1999/xlink" content-type="arpha" xlink:type="simple">F9F5A97D-D444-525F-AFF9-560B92290B27</object-id><tp:taxon-name-part taxon-name-part-type="genus" reg="Sclerotinia">Sclerotinia</tp:taxon-name-part> <tp:taxon-name-part taxon-name-part-type="species" reg="verrucispora">verrucispora</tp:taxon-name-part></tp:taxon-name><tp:taxon-authority>Baral, Z Mykol 55: 125 (1989) [MB#135633].</tp:taxon-authority></tp:nomenclature><tp:treatment-sec sec-type="Type"><title>Type.</title><p>GERMANY •  Stuttgart-Plieningen: Hattenbach, at the base of an ash tree (<italic><tp:taxon-name><tp:taxon-name-part taxon-name-part-type="genus" reg="Fraxinus">Fraxinus</tp:taxon-name-part></tp:taxon-name></italic>), 7 May 1978, J.Pernpeintner (holotype: HB 2833, isotypes: CUP 61714 &amp; JTP 4480).</p></tp:treatment-sec><tp:treatment-sec sec-type="Discussion"><title>Discussion.</title><p>This species was described from sclerotia found in soil near the base of an ash tree, but its host remains unknown (<xref ref-type="bibr" rid="B6">Baral 1989</xref>). <italic><tp:taxon-name><tp:taxon-name-part taxon-name-part-type="genus" reg="Sclerotinia">Sclerotinia</tp:taxon-name-part> <tp:taxon-name-part taxon-name-part-type="species" reg="verrucispora">verrucispora</tp:taxon-name-part></tp:taxon-name></italic> meets the basic criteria for a <italic><tp:taxon-name><tp:taxon-name-part taxon-name-part-type="genus" reg="Sclerotinia">Sclerotinia</tp:taxon-name-part></tp:taxon-name></italic> species in that it has definite, tuberoid sclerotia, single-celled, hyaline ascospores, and cells of the apothecial outer excipulum that are globose and oriented perpendicularly to the apothecial surface (<xref ref-type="bibr" rid="B6">Baral 1989</xref>). <xref ref-type="bibr" rid="B6">Baral (1989)</xref> considered this a distinct species based on the rough ornamentation of the ascospores, a feature not observed in the core species described by <xref ref-type="bibr" rid="B34">Kohn (1979)</xref>. Additionally, <xref ref-type="bibr" rid="B34">Kohn (1979)</xref> described the sclerotial medullae of the core <italic><tp:taxon-name><tp:taxon-name-part taxon-name-part-type="genus" reg="Sclerotinia">Sclerotinia</tp:taxon-name-part></tp:taxon-name></italic> species as “textura oblita with strongly gelatinized walls,” whereas sclerotia of <italic><tp:taxon-name><tp:taxon-name-part taxon-name-part-type="genus" reg="Sclerotinia">S.</tp:taxon-name-part> <tp:taxon-name-part taxon-name-part-type="species" reg="verrucispora">verrucispora</tp:taxon-name-part></tp:taxon-name></italic> have loose, thin-walled textura intricata medullae that are “intercellular with crystals” and completely free from gel (<xref ref-type="bibr" rid="B6">Baral 1989</xref>). The species is mentioned only briefly in the publication describing <italic><tp:taxon-name><tp:taxon-name-part taxon-name-part-type="genus" reg="Sclerotinia">S.</tp:taxon-name-part> <tp:taxon-name-part taxon-name-part-type="species" reg="glacialis">glacialis</tp:taxon-name-part></tp:taxon-name></italic> (<xref ref-type="bibr" rid="B22">Graf and Schumacher 1995</xref>), and to our knowledge this is the only subsequent published use of the name <italic><tp:taxon-name><tp:taxon-name-part taxon-name-part-type="genus" reg="Sclerotinia">S.</tp:taxon-name-part> <tp:taxon-name-part taxon-name-part-type="species" reg="verrucispora">verrucispora</tp:taxon-name-part></tp:taxon-name></italic>. DNA sequence data will be required to confirm the taxonomic placement of this species.</p></tp:treatment-sec><ref-list><ref id="B6"><mixed-citation xmlns:xlink="http://www.w3.org/1999/xlink" xlink:type="simple">Baral H-O (1989) Beiträge zur taxonomie der Discomyceten I. Zeitschrift für Mykologie 55: 119–130.</mixed-citation></ref><ref id="B34"><mixed-citation xmlns:xlink="http://www.w3.org/1999/xlink" xlink:type="simple">Kohn LM (1979) A monographic revision of the genus <italic><tp:taxon-name><tp:taxon-name-part taxon-name-part-type="genus">Sclerotinia</tp:taxon-name-part></tp:taxon-name></italic>. Mycotaxon 9: 365–444. <ext-link xlink:href="10.5962/p.417182" ext-link-type="doi" xlink:type="simple">https://doi.org/10.5962/p.417182</ext-link></mixed-citation></ref><ref id="B22"><mixed-citation xmlns:xlink="http://www.w3.org/1999/xlink" xlink:type="simple">Graf F, Schumacher T (1995) <italic><tp:taxon-name><tp:taxon-name-part taxon-name-part-type="genus">Sclerotinia</tp:taxon-name-part> <tp:taxon-name-part taxon-name-part-type="species">glacialis</tp:taxon-name-part></tp:taxon-name></italic> sp. nov., from the alpine zone of Switzerland. Mycological Research 99: 113–117. <ext-link xlink:href="10.1016/s0953-7562(09)80324-9" ext-link-type="doi" xlink:type="simple">https://doi.org/10.1016/s0953-7562(09)80324-9</ext-link></mixed-citation></ref></ref-list></tp:taxon-treatment>
