# Supplementary material for: Advancing the taxonomy of Sclerotinia (Helotiales, Sclerotiniaceae): a review and recommendations for an important plant-pathogenic genus
Source: IMA Fungus. 2026 Jan 22;17:e175737. doi: 10.3897/imafungus.17.175737 (PMC12856484; doi:10.3897/imafungus.17.175737)
Supplement: Supplementary material 1 — Supplementary information [file imafungus-17-e175737-s001.xlsx]

## Sheet: Table S1
Table S1 Legitimate Sclerotiniaceae genera and their synonyms according to MycoBank
Genus	Synonymous genera according to MycoBank
Amerosporium	Amerosporina
	Membranatheca
	Thyriochaetum
Amphobotrys
Botryophialophora
Botrytis	Botryotinia
	Cephalocladium
	Cristularia
	Pterodinia
Ciboria	Ciboriopsis
	Moellerodiscus
Ciborinia
Coccotrichum
Cristulariella	Nervostroma
Cudoniopsis
Dumontinia
Elliottinia
Grovesinia
Haplaria
Hinomyces
Kohninia
Martininia	Martinia
Microstrobilinia
Mitrulinia
Monilinia	Monilia
Moserella
Mycopappus
Myrioconium
Myriosclerotinia
Ovulinia
Ovulitis
Phaeosclerotinia
Phymatotrichum
Poculinia
Polyactis
Pseudociboria
Pycnopeziza	Acarosporium
	Chaetalysis
	Ciliosira
Redheadia
Rhacodiella
Schroeteria	Geminella
Sclerencoelia
Sclerocrana
Sclerotinia
Seaverinia
Septotinia
Septotis
Streptobotrys
Streptotinia
Stromatinia
Torrendiella	Zoellneria
Valdensia	Asterobolus
	Valdensinia
Verrucobotrys
Whetzelinia

## Sheet: Table S2
Table S2 Summary of all the genera associated with Sclerotiniaceae according to MycoBank, Johnston and Park (2025) and Ekanayaka et al. (2019).
Genus	MycoBank	Johnston and Park (2025)	Ekanayaka et al. (2019)	Notes
Sclerotiniaceae genera for which all three sources are in agreement
Amphobotrys	Sclerotiniaceae	Sclerotiniaceae	Sclerotiniaceae
Botrytis	Sclerotiniaceae	Sclerotiniaceae	Sclerotiniaceae
Ciboria	Sclerotiniaceae	Sclerotiniaceae	Sclerotiniaceae
Ciborinia	Sclerotiniaceae	Sclerotiniaceae	Sclerotiniaceae
Cristulariella	Sclerotiniaceae	Sclerotiniaceae	Sclerotiniaceae
Cudoniopsis	Sclerotiniaceae	Sclerotiniaceae	Sclerotiniaceae
Dumontinia	Sclerotiniaceae	Sclerotiniaceae	Sclerotiniaceae
Elliottinia	Sclerotiniaceae	Sclerotiniaceae	Sclerotiniaceae
Grovesinia	Sclerotiniaceae	Sclerotiniaceae	Sclerotiniaceae
Kohninia	Sclerotiniaceae	Sclerotiniaceae	Sclerotiniaceae
Monilinia	Sclerotiniaceae	Sclerotiniaceae	Sclerotiniaceae
Mycopappus	Sclerotiniaceae	Sclerotiniaceae	Sclerotiniaceae
Myrioconium	Sclerotiniaceae	Sclerotiniaceae	Sclerotiniaceae
Myriosclerotinia	Sclerotiniaceae	Sclerotiniaceae	Sclerotiniaceae
Ovulinia	Sclerotiniaceae	Sclerotiniaceae	Sclerotiniaceae
Phaeosclerotinia	Sclerotiniaceae	Sclerotiniaceae	Sclerotiniaceae
Pseudociboria	Sclerotiniaceae	Sclerotiniaceae	Sclerotiniaceae
Pycnopeziza	Sclerotiniaceae	Sclerotiniaceae	Sclerotiniaceae
Redheadia	Sclerotiniaceae	Sclerotiniaceae	Sclerotiniaceae
Sclerencoelia	Sclerotiniaceae	Sclerotiniaceae	Sclerotiniaceae
Sclerotinia	Sclerotiniaceae	Sclerotiniaceae	Sclerotiniaceae
Seaverinia	Sclerotiniaceae	Sclerotiniaceae	Sclerotiniaceae
Streptotinia	Sclerotiniaceae	Sclerotiniaceae	Sclerotiniaceae
Stromatinia	Sclerotiniaceae	Sclerotiniaceae	Sclerotiniaceae
Valdensia	Sclerotiniaceae	Sclerotiniaceae	Sclerotiniaceae	Mycobank considers Valdensinia a synonym of Valdensia, which it also places in Sclerotiniaceae
Sclerotiniaceae genera for which two sources are in agreement but one source is missing data
Microstrobilinia	Sclerotiniaceae	Sclerotiniaceae	-
Schroeteria	Sclerotiniaceae	Sclerotiniaceae	-
Septotinia	Sclerotiniaceae	-	Sclerotiniaceae
Septotis	Sclerotiniaceae	Sclerotiniaceae	-
Sclerotiniaceae genera for which sources are in conflict
Banksiamyces	Helotiaceae	Rutstroemiaceae	Sclerotiniaceae
Clarireedia	Rutstroemiaceae	Rutstroemiaceae	Sclerotiniaceae
Coprotinia	Rutstroemiaceae	-	Sclerotiniaceae	MycoBank considers Coprotinia a synonym of Lambertella, which is placed in Rutstroemiaceae by all 3 sources. Although Johnston and Park (2025) do not include any data for this genus, Johnston et. al (2019) did, and although they opted to leave the genus in Sclerotiniaceae they noted that the single ITS sequence available for this genus is of low quality
Haradamyces	Helotiales incertae sedis	Sclerotiniaceae	Sclerotiniaceae
Martininia	Sclerotiniaceae	Helotiales incertae sedis	Sclerotiniaceae
Mitrulinia	Sclerotiniaceae	Helotiaceae	Bulgariella clade
Moserella	Sclerotiniaceae	Pezizellaceae	Pezizellaceae
Poculinia	Sclerotiniaceae	Pezizellaceae	Pezizellaceae
Poculum	Rutstroemiaceae	Rutstroemiaceae	Sclerotiniaceae
Sclerocrana	Sclerotiniaceae	Helotiales incertae sedis	Leotiomycetes genera incertae sedis
Scleromitrula	Rutstroemiaceae	Rutstroemiaceae	Sclerotiniaceae
Torrendiella	Sclerotiniaceae	Rutstroemiaceae	Helotiaceae
Sclerotiniaceae genera for which are only present on Mycobank
Amerosporium	Sclerotiniaceae	-	-
Botryophialophora	Sclerotiniaceae	-	-
Coccotrichum	Sclerotiniaceae	-	-
Haplaria	Sclerotiniaceae	-	-
Hinomyces	Sclerotiniaceae	-	-
Ovulitis	Sclerotiniaceae	-	-
Phymatotrichum	Sclerotiniaceae	-	-
Polyactis	Sclerotiniaceae	-	-
Rhacodiella	Sclerotiniaceae	-	-
Streptobotrys	Sclerotiniaceae	-	-
Verrucobotrys	Sclerotiniaceae	-	-
Whetzelinia	Sclerotiniaceae	-	-
